# Supplementary material for: Viral Discovery and Sequence Recovery Using DNA Microarrays
Source: PLoS Biol. 2003 Nov 17;1(2):e2. doi: 10.1371/journal.pbio.0000002 (PMC261870; doi:10.1371/journal.pbio.0000002)
Supplement: Table S2 — (2.2 MB XLS) [file pbio.0000002.st002.xls]

## Sheet: Total_oligo_table_for_PLoS
OLIGO_ID	GENEPIX_ID	GI	NAME	SEQUENCE	DESIGN
10000001	20178370_1988	20178370	Cowpox virus	ATTCACCCACACGTTTTTCGAAAAAATTAGTTTTTCCTTCCAATGATATATTTTCCATGAAATCAAACGG	DeRisi Lab
10000002	20178370_1988_rc	20178370	Cowpox virus	CCGTTTGATTTCATGGAAAATATATCATTGGAAGGAAAAACTAATTTTTTCGAAAAACGTGTGGGTGAAT	DeRisi Lab
10000003	20178370_4666	20178370	Cowpox virus	TTGGATAAAGGACCTAATCCATTTATCGCTAATATGCATTTAAAAAGATCTGTATTCTGTAGCGAACTAC	DeRisi Lab
10000004	20178370_4666_rc	20178370	Cowpox virus	GTAGTTCGCTACAGAATACAGATCTTTTTAAATGCATATTAGCGATAAATGGATTAGGTCCTTTATCCAA	DeRisi Lab
10000005	20178370_5090	20178370	Cowpox virus	AAAAAGTTTTCCCATACTAATTGGTTACTATTATTTTTCGTATAATTTTTAACAGTTTGAGGTTTTAGAT	DeRisi Lab
10000006	20178370_5090_rc	20178370	Cowpox virus	ATCTAAAACCTCAAACTGTTAAAAATTATACGAAAAATAATAGTAACCAATTAGTATGGGAAAACTTTTT	DeRisi Lab
10000007	20178370_5094	20178370	Cowpox virus	TATCCAAAAAGAATGAGTAATTAATTGTCTTAGAAGGAGTGTTTTCTTGGCAAAAGAATACCAAGTGCTT	DeRisi Lab
10000008	20178370_5094_rc	20178370	Cowpox virus	AAGCACTTGGTATTCTTTTGCCAAGAAAACACTCCTTCTAAGACAATTAATTACTCATTCTTTTTGGATA	DeRisi Lab
10000009	20178370_4739	20178370	Cowpox virus	TACTTCTCTAATTCTACATATGGCGGATTGGTAATTAAATATATCATGCTCAGTAATGGATATTCTGAAT	DeRisi Lab
10000010	20178370_4739_rc	20178370	Cowpox virus	ATTCAGAATATCCATTACTGAGCATGATATATTTAATTACCAATCCGCCATATGTAGAATTAGAGAAGTA	DeRisi Lab
10000011	17974913_4426	17974913	Monkeypox virus	ATCGAATATTTTATCCAAAAAGAATGAGTAATTAATTGTCTTAGAAGGAGTGTTTTCTTGGCAAAAGAAT	DeRisi Lab
10000012	17974913_4426_rc	17974913	Monkeypox virus	ATTCTTTTGCCAAGAAAACACTCCTTCTAAGACAATTAATTACTCATTCTTTTTGGATAAAATATTCGAT	DeRisi Lab
10000013	17974913_3999	17974913	Monkeypox virus	AATCCATTTATCGCTAATATGCATTTAAAAAGATCTGTATTCTGTAGCGAACTACCTGATTTTGCATGTA	DeRisi Lab
10000014	17974913_3999_rc	17974913	Monkeypox virus	TACATGCAAAATCAGGTAGTTCGCTACAGAATACAGATCTTTTTAAATGCATATTAGCGATAAATGGATT	DeRisi Lab
10000015	17974913_4962	17974913	Monkeypox virus	CCATTTAACTAATAAAAATTTTAAATCGCCGAATAAACAAAGTGGAATATAAACCATATAAAAACAATAG	DeRisi Lab
10000016	17974913_4962_rc	17974913	Monkeypox virus	CTATTGTTTTTATATGGTTTATATTCCACTTTGTTTATTCGGCGATTTAAAATTTTTATTAGTTAAATGG	DeRisi Lab
10000017	17974913_3385	17974913	Monkeypox virus	TATCAAAATATCTCCCGGAATTGCCAACTCTCAAAATGCTGATTTCGACGGAGATGAAGAATGGATGATA	DeRisi Lab
10000018	17974913_3385_rc	17974913	Monkeypox virus	TATCATCCATTCTTCATCTCCGTCGAAATCAGCATTTTGAGAGTTGGCAATTCCGGGAGATATTTTGATA	DeRisi Lab
10000019	17974913_4071	17974913	Monkeypox virus	CACTTTATATACTTCTCTAATTCTACATATGGTGGATTGGTAATTAAATATATCATGCTCAGTAATGGAT	DeRisi Lab
10000020	17974913_4071_rc	17974913	Monkeypox virus	ATCCATTACTGAGCATGATATATTTAATTACCAATCCACCATATGTAGAATTAGAGAAGTATATAAAGTG	DeRisi Lab
10000021	9790357_4195	9790357	Vaccinia virus	ACTTTTCTAATTCTACATATGGTGGATTGGTAATTAAATATATCATGCTCAGTAATGGATATTCTGAATA	DeRisi Lab
10000022	9790357_4195_rc	9790357	Vaccinia virus	TATTCAGAATATCCATTACTGAGCATGATATATTTAATTACCAATCCACCATATGTAGAATTAGAAAAGT	DeRisi Lab
10000023	9790357_4122	9790357	Vaccinia virus	TGGATAAAGGACCTAATCCATTTATCGCTAACATGCATTTGAAAAGATCTGTATTCTGTAGCGAACTACC	DeRisi Lab
10000024	9790357_4122_rc	9790357	Vaccinia virus	GGTAGTTCGCTACAGAATACAGATCTTTTCAAATGCATGTTAGCGATAAATGGATTAGGTCCTTTATCCA	DeRisi Lab
10000025	9790357_4546	9790357	Vaccinia virus	AAAAAGTTTTCCCATACTAATTGGTTACTATTATTTTTCGTATAATTTTTAACAGTTTGAGGTTTTAGAT	DeRisi Lab
10000026	9790357_4546_rc	9790357	Vaccinia virus	ATCTAAAACCTCAAACTGTTAAAAATTATACGAAAAATAATAGTAACCAATTAGTATGGGAAAACTTTTT	DeRisi Lab
10000027	9790357_5448	9790357	Vaccinia virus	AAGAGTTTCCACATGTCATCGAAATGGTAGATATAGAACAATTTACTTTTAGTAACGTATGTGAATCGGT	DeRisi Lab
10000028	9790357_5448_rc	9790357	Vaccinia virus	ACCGATTCACATACGTTACTAAAAGTAAATTGTTCTATATCTACCATTTCGATGACATGTGGAAACTCTT	DeRisi Lab
10000029	9790357_3511	9790357	Vaccinia virus	TGATTTCGACGGAGATGAAGAATGGATGATATTGGAGCAAAATCCTAAAGCCGTAATTGAACAAAGTATT	DeRisi Lab
10000030	9790357_3511_rc	9790357	Vaccinia virus	AATACTTTGTTCAATTACGGCTTTAGGATTTTGCTCCAATATCATCCATTCTTCATCTCCGTCGAAATCA	DeRisi Lab
10000031	9627521_3016	9627521	Variola virus	ATCTCCCGGAATTGCCAACTCTCAAAATGCTGATTTCGACGGAGATGAAGAATGGATGATATTGGAGCAA	DeRisi Lab
10000032	9627521_3016_rc	9627521	Variola virus	TTGCTCCAATATCATCCATTCTTCATCTCCGTCGAAATCAGCATTTTGAGAGTTGGCAATTCCGGGAGAT	DeRisi Lab
10000033	9627521_3631	9627521	Variola virus	TAATCCATTTATCGCTAACATGCATTTGAAAAGATCTGTGTTCTGTAGCGAACTACCTGATTTTGCATGT	DeRisi Lab
10000034	9627521_3631_rc	9627521	Variola virus	ACATGCAAAATCAGGTAGTTCGCTACAGAACACAGATCTTTTCAAATGCATGTTAGCGATAAATGGATTA	DeRisi Lab
10000035	9627521_3703	9627521	Variola virus	AACATTTTATATACTTTTCTAATTCTACATATGGTGGATTAGTAATTAAATATATCATGCTCAGTAATGG	DeRisi Lab
10000036	9627521_3703_rc	9627521	Variola virus	CCATTACTGAGCATGATATATTTAATTACTAATCCACCATATGTAGAATTAGAAAAGTATATAAAATGTT	DeRisi Lab
10000037	9627521_4963	9627521	Variola virus	AAGCTAAACAAGCTATCTCTTGTCTGAGTTCGGATATACGAAATAAAATAGACAATGGAATTCATTTGAT	DeRisi Lab
10000038	9627521_4963_rc	9627521	Variola virus	ATCAAATGAATTCCATTGTCTATTTTATTTCGTATATCCGAACTCAGACAAGAGATAGCTTGTTTAGCTT	DeRisi Lab
10000039	9627521_4058	9627521	Variola virus	ATCGAATATTTTATCCAAAAAGAATGAGTAATTAATTGTTTTAGAAGGAGTGTTTTCTTGGCAAAAGAAT	DeRisi Lab
10000040	9627521_4058_rc	9627521	Variola virus	ATTCTTTTGCCAAGAAAACACTCCTTCTAAAACAATTAATTACTCATTCTTTTTGGATAAAATATTCGAT	DeRisi Lab
10000041	9634679_8824	9634679	Fowlpox virus	TAGAACTCATCCTCATTATTCTTGGATGCAGAATATATCCATTCCAAGGAGTGTAGGTTATTATCCGGAC	DeRisi Lab
10000042	9634679_8824_rc	9634679	Fowlpox virus	GTCCGGATAATAACCTACACTCCTTGGAATGGATATATTCTGCATCCAAGAATAATGAGGATGAGTTCTA	DeRisi Lab
10000043	9634679_2445	9634679	Fowlpox virus	TGAAAAAGTATCAGGTATAGTCATAAACCAGATGTTTCTTACTTCCTTCAAAGTATATGATTCTGACATA	DeRisi Lab
10000044	9634679_2445_rc	9634679	Fowlpox virus	TATGTCAGAATCATATACTTTGAAGGAAGTAAGAAACATCTGGTTTATGACTATACCTGATACTTTTTCA	DeRisi Lab
10000045	9634679_2455	9634679	Fowlpox virus	TTGTTAAGCATGATATACTTGATGACTAATCCACCGTATGTAGAATTAGAAAAATAGATAAAATTTTTAC	DeRisi Lab
10000046	9634679_2455_rc	9634679	Fowlpox virus	GTAAAAATTTTATCTATTTTTCTAATTCTACATACGGTGGATTAGTCATCAAGTATATCATGCTTAACAA	DeRisi Lab
10000047	9634679_3759	9634679	Fowlpox virus	CATAGAATGTCAATTTGATAAAAAGTTTCCTTCTGTATTTGTAAACCCTATTTCACATATCAGTTGTTGG	DeRisi Lab
10000048	9634679_3759_rc	9634679	Fowlpox virus	CCAACAACTGATATGTGAAATAGGGTTTACAAATACAGAAGGAAACTTTTTATCAAATTGACATTCTATG	DeRisi Lab
10000049	9634679_8826	9634679	Fowlpox virus	GTGTAGGTTATTATCCGGACCAGGTAAAAATATCAAAAATGTTTTCTGTAAGAAAATACCATCCGAGCCA	DeRisi Lab
10000050	9634679_8826_rc	9634679	Fowlpox virus	TGGCTCGGATGGTATTTTCTTACAGAAAACATTTTTGATATTTTTACCTGGTCCGGATAATAACCTACAC	DeRisi Lab
10000051	21426071_2431	21426071	Sheeppox virus	ATACAATAAAAATACCACCCGGTATAGCAAACTCACAAAATGCTGATTTTGACGGTGACGAAGAATGGAT	DeRisi Lab
10000052	21426071_2431_rc	21426071	Sheeppox virus	ATCCATTCTTCGTCACCGTCAAAATCAGCATTTTGTGAGTTTGCTATACCGGGTGGTATTTTTATTGTAT	DeRisi Lab
10000053	21426071_3093	21426071	Sheeppox virus	CAACCACAAGTTTTTATTCTCTCAACTATAACGATAATGTAATTAACTACAACGGATTATCTAGATATAA	DeRisi Lab
10000054	21426071_3093_rc	21426071	Sheeppox virus	TTATATCTAGATAATCCGTTGTAGTTAATTACATTATCGTTATAGTTGAGAGAATAAAAACTTGTGGTTG	DeRisi Lab
10000055	21426071_3052	21426071	Sheeppox virus	ATTTAAAAAGATCAGTATTTTGTAGCGAACTTCCTGATTTTTCATGTAGTGGAAGTAAAAAGATTAAAGC	DeRisi Lab
10000056	21426071_3052_rc	21426071	Sheeppox virus	GCTTTAATCTTTTTACTTCCACTACATGAAAAATCAGGAAGTTCGCTACAAAATACTGATCTTTTTAAAT	DeRisi Lab
10000057	21426071_4339	21426071	Sheeppox virus	AGCAAAGCAGGCCATATCTTGTTTAAGTTCAGATATACGAAATAAAATAGATAATGGTATCCATTTGATT	DeRisi Lab
10000058	21426071_4339_rc	21426071	Sheeppox virus	AATCAAATGGATACCATTATCTATTTTATTTCGTATATCTGAACTTAAACAAGATATGGCCTGCTTTGCT	DeRisi Lab
10000059	21426071_4348	21426071	Sheeppox virus	AGGTTTAGACATAATAACTGCTAAAAAACATCAGGTAGAAATTCCATTAGAGAATTTTAATAATAAAGAA	DeRisi Lab
10000060	21426071_4348_rc	21426071	Sheeppox virus	TTCTTTATTATTAAAATTCTCTAATGGAATTTCTACCTGATGTTTTTTAGCAGTTATTATGTCTAAACCT	DeRisi Lab
10000061	9633809_2506	9633809	Rabbit fibroma virus	CCGGGATCGCCAATTCTCAAAACGCGGATTTTGACGGAGACGAAGAATGGATGATCCTGGAACAAAACCC	DeRisi Lab
10000062	9633809_2506_rc	9633809	Rabbit fibroma virus	GGGTTTTGTTCCAGGATCATCCATTCTTCGTCTCCGTCAAAATCCGCGTTTTGAGAATTGGCGATCCCGG	DeRisi Lab
10000063	9633809_4430	9633809	Rabbit fibroma virus	TAAAAAACATCAAGTGGAGATTCCGTTAGAAAACTTTAACAATAAAGAACGTGTCAAGTCCACGGCGTAC	DeRisi Lab
10000064	9633809_4430_rc	9633809	Rabbit fibroma virus	GTACGCCGTGGACTTGACACGTTCTTTATTGTTAAAGTTTTCTAACGGAATCTCCACTTGATGTTTTTTA	DeRisi Lab
10000065	9633809_3540	9633809	Rabbit fibroma virus	GAAGGAATAATTAATCGTCTTAGAAGGTGTATTCTCCTGACAGAAAAACACCAAGTGTTTAAATATTTCA	DeRisi Lab
10000066	9633809_3540_rc	9633809	Rabbit fibroma virus	TGAAATATTTAAACACTTGGTGTTTTTCTGTCAGGAGAATACACCTTCTAAGACGATTAATTATTCCTTC	DeRisi Lab
10000067	9633809_4426	9633809	Rabbit fibroma virus	TAACCATTGCGTTGATGTCCTATAAAGGTATCAATCAAGAGGATGGCATTATTATTAAGAAACAATTCAT	DeRisi Lab
10000068	9633809_4426_rc	9633809	Rabbit fibroma virus	ATGAATTGTTTCTTAATAATAATGCCATCCTCTTGATTGATACCTTTATAGGACATCAACGCAATGGTTA	DeRisi Lab
10000069	9633809_4442	9633809	Rabbit fibroma virus	CAGACCCATCCTAGGTGATAAATTCACCAGTCGAACGAGTCAAAAGGGTACGGTTGCTTATATAGCGGAT	DeRisi Lab
10000070	9633809_4442_rc	9633809	Rabbit fibroma virus	ATCCGCTATATAAGCAACCGTACCCTTTTGACTCGTTCGACTGGTGAATTTATCACCTAGGATGGGTCTG	DeRisi Lab
10000071	18450236_2095	18450236	Myxoma virus	AACTTTAAATAATTTACAAAAAATAAAATGAGTCTTCGTATAAAAATCGATAAGTTGCGTCAAATTACCG	DeRisi Lab
10000072	18450236_2095_rc	18450236	Myxoma virus	CGGTAATTTGACGCAACTTATCGATTTTTATACGAAGACTCATTTTATTTTTTGTAAATTATTTAAAGTT	DeRisi Lab
10000073	18450236_4172	18450236	Myxoma virus	AACATATTGTAATAACTTAAATAACTCATTTATATATTAAAAAATGTCTGTCTGTTCGGAAATAGACTAT	DeRisi Lab
10000074	18450236_4172_rc	18450236	Myxoma virus	ATAGTCTATTTCCGAACAGACAGACATTTTTTAATATATAAATGAGTTATTTAAGTTATTACAATATGTT	DeRisi Lab
10000075	18450236_2580	18450236	Myxoma virus	TAGAACGGGAACTCTAGCTAGAAAAATCATAAAGAAGATGGAGGATATGGTCGTCGACGGATACGGACAG	DeRisi Lab
10000076	18450236_2580_rc	18450236	Myxoma virus	CTGTCCGTATCCGTCGACGACCATATCCTCCATCTTCTTTATGATTTTTCTAGCTAGAGTTCCCGTTCTA	DeRisi Lab
10000077	18450236_2504	18450236	Myxoma virus	AGAAGCTAAAAGACAAAATACTGTCCAAGAAAAAGTCTTGTTGGAACAGTAAGTGTATGCAACCGTATCA	DeRisi Lab
10000078	18450236_2504_rc	18450236	Myxoma virus	TGATACGGTTGCATACACTTACTGTTCCAACAAGACTTTTTCTTGGACAGTATTTTGTCTTTTAGCTTCT	DeRisi Lab
10000079	18450236_2442	18450236	Myxoma virus	ATAAACTTTGATTATTCAAATCAGGAGTATGATTTCTTTCACATGTACCACATGTTGAAAACGGTCTATT	DeRisi Lab
10000080	18450236_2442_rc	18450236	Myxoma virus	AATAGACCGTTTTCAACATGTGGTACATGTGAAAGAAATCATACTCCTGATTTGAATAATCAAAGTTTAT	DeRisi Lab
10000081	18640086_2464	18640086	Swinepox virus	TATCTGAAAAATTTACACAACAAGCATTATCAAGTTTTCATACTACAGAGAAAAGTGGTGCTATAAAACA	DeRisi Lab
10000082	18640086_2464_rc	18640086	Swinepox virus	TGTTTTATAGCACCACTTTTCTCTGTAGTATGAAAACTTGATAATGCTTGTTGTGTAAATTTTTCAGATA	DeRisi Lab
10000083	18640086_2854	18640086	Swinepox virus	TATTATAGATTGGCAGTTTGCTATTCATTATTCTTTTCATCCTAAACATTATGCAACTATTATGAATAAT	DeRisi Lab
10000084	18640086_2854_rc	18640086	Swinepox virus	ATTATTCATAATAGTTGCATAATGTTTAGGATGAAAAGAATAATGAATAGCAAACTGCCAATCTATAATA	DeRisi Lab
10000085	18640086_1670	18640086	Swinepox virus	TGATAATAAGTTTGTAAATCCTAATTCTGGGATTTTATTTATTACTAAATCTGTATATCTTTCCATTTAT	DeRisi Lab
10000086	18640086_1670_rc	18640086	Swinepox virus	ATAAATGGAAAGATATACAGATTTAGTAATAAATAAAATCCCAGAATTAGGATTTACAAACTTATTATCA	DeRisi Lab
10000087	18640086_4281	18640086	Swinepox virus	GTTATTGAAATGGTGGATATAGAACAGTTTATATTTAGCAACGTATGTGAATCCGTTCAAAAATTTAGAA	DeRisi Lab
10000088	18640086_4281_rc	18640086	Swinepox virus	TTCTAAATTTTTGAACGGATTCACATACGTTGCTAAATATAAACTGTTCTATATCCACCATTTCAATAAC	DeRisi Lab
10000089	18640086_3670	18640086	Swinepox virus	GTACAAATGGATTAAAAATAGTGTTATCTACATAGCTATATTCTAAATTATTCTTATGAGAATATATAAT	DeRisi Lab
10000090	18640086_3670_rc	18640086	Swinepox virus	ATTATATATTCTCATAAGAATAATTTAGAATATAGCTATGTAGATAACACTATTTTTAATCCATTTGTAC	DeRisi Lab
10000091	9628932_3812	9628932	Molluscum contagiosum virus	GGCGCGCAAGATCATCAAGAAGATGGAGGACATGGTGGTCAACGGCTACGGGCAGGTGGTCTACGGCAGC	DeRisi Lab
10000092	9628932_3812_rc	9628932	Molluscum contagiosum virus	GCTGCCGTAGACCACCTGCCCGTAGCCGTTGACCACCATGTCCTCCATCTTCTTGATGATCTTGCGCGCC	DeRisi Lab
10000093	9628932_4982	9628932	Molluscum contagiosum virus	AAGGAGTAGTTGATTGTCTTGGAGGGCGTGTTTTCCTGGCAAAAGAAGACCAGGTGCTTGAAGATCTCGA	DeRisi Lab
10000094	9628932_4982_rc	9628932	Molluscum contagiosum virus	TCGAGATCTTCAAGCACCTGGTCTTCTTTTGCCAGGAAAACACGCCCTCCAAGACAATCAACTACTCCTT	DeRisi Lab
10000095	9628932_3604	9628932	Molluscum contagiosum virus	CACGCGCGCGCCTTTCCGGCCTGTAAATGGACCACAAGCAGTACCTGCTAACTATGTTCTTCGCAGAGGA	DeRisi Lab
10000096	9628932_3604_rc	9628932	Molluscum contagiosum virus	TCCTCTGCGAAGAACATAGTTAGCAGGTACTGCTTGTGGTCCATTTACAGGCCGGAAAGGCGCGCGCGTG	DeRisi Lab
10000097	9628932_5595	9628932	Molluscum contagiosum virus	CCATTTAACAGGTTGGAAAATTAAAACACTGAATAGAGAAAGTGGAACAAAAACCACAGGAAAAAGACGG	DeRisi Lab
10000098	9628932_5595_rc	9628932	Molluscum contagiosum virus	CCGTCTTTTTCCTGTGGTTTTTGTTCCACTTTCTCTATTCAGTGTTTTAATTTTCCAACCTGTTAAATGG	DeRisi Lab
10000099	9628932_3770	9628932	Molluscum contagiosum virus	GCCCGGCATTGCCAACTCGCAGAACGCGGACTTCGACGGCGACGAGGAGTGGATGATCCTGGAGCAGAAC	DeRisi Lab
10000100	9628932_3770_rc	9628932	Molluscum contagiosum virus	GTTCTGCTCCAGGATCATCCACTCCTCGTCGCCGTCGAAGTCCGCGTTCTGCGAGTTGGCAATGCCGGGC	DeRisi Lab
10000101	9629267_453	9629267	Human herpesvirus 2	GCCCCTACGTCACCTTTGATACTCTGTTTATGGTATCTTCGATCGACGAACTGGGGCGCCGCCAGCTCAC	DeRisi Lab
10000102	9629267_453_rc	9629267	Human herpesvirus 2	GTGAGCTGGCGGCGCCCCAGTTCGTCGATCGAAGATACCATAAACAGAGTATCAAAGGTGACGTAGGGGC	DeRisi Lab
10000103	9629818_3195	9629818	Bovine herpesvirus 1	GCGGCACCAGAAACCAGGTCTTGCCGTGCCGCCGTGGTACCAGGAACACCGTGGCCCGCTGCCGGAAGTG	DeRisi Lab
10000104	9629818_3195_rc	9629818	Bovine herpesvirus 1	CACTTCCGGCAGCGGGCCACGGTGTTCCTGGTACCACGGCGGCACGGCAAGACCTGGTTTCTGGTGCCGC	DeRisi Lab
10000105	9626737_2120	9626737	Equine herpesvirus 1	GGGTGGTGAAACAGAGGTTATGGGCCTGGATAATGCTTGGGTATAAGCTAGCGAAGTCAAACACAACCAC	DeRisi Lab
10000106	9626737_2120_rc	9626737	Equine herpesvirus 1	GTGGTTGTGTTTGACTTCGCTAGCTTATACCCAAGCATTATCCAGGCCCATAACCTCTGTTTCACCACCC	DeRisi Lab
10000107	9629732_3104	9629732	Equine herpesvirus 4	AATTCAATTTGAAGTACAACAGCCAATGATAGCTCGGGATGGTCCCCACCCAGTGGATCAGCCTACCCAC	DeRisi Lab
10000108	9629732_3104_rc	9629732	Equine herpesvirus 4	GTGGGTAGGCTGATCCACTGGGTGGGGACCATCCCGAGCTATCATTGGCTGTTGTACTTCAAATTGAATT	DeRisi Lab
10000109	9629732_3507	9629732	Equine herpesvirus 4	TATAAGGGGCACCAAAAACCAGGTTTTCCCATGTCTTCGCGGAACCAAAAAGACGGTCGCGCGCTGCCGA	DeRisi Lab
10000110	9629732_3507_rc	9629732	Equine herpesvirus 4	TCGGCAGCGCGCGACCGTCTTTTTGGTTCCGCGAAGACATGGGAAAACCTGGTTTTTGGTGCCCCTTATA	DeRisi Lab
10000111	9629732_3347	9629732	Equine herpesvirus 4	CATATGTTCGTCGCAGATATAGGTTACCACGTTCAAAAGCTCGTCTGCCGCTCCTTTGAGGTTATATAAA	DeRisi Lab
10000112	9629732_3347_rc	9629732	Equine herpesvirus 4	TTTATATAACCTCAAAGGAGCGGCAGACGAGCTTTTGAACGTGGTAACCTATATCTGCGACGAACATATG	DeRisi Lab
10000113	9625875_3886	9625875	Human herpesvirus 3	CAATCCTGCTAATCTTCCCGGATGGACGCGTCTGTATTCGTCGCATAAGGAGGTGAGCGCGTATATGAGT	DeRisi Lab
10000114	9625875_3886_rc	9625875	Human herpesvirus 3	ACTCATATACGCGCTCACCTCCTTATGCGACGAATACAGACGCGTCCATCCGGGAAGATTAGCAGGATTG	DeRisi Lab
10000115	9625875_3850	9625875	Human herpesvirus 3	GAGGAATGAGCTCCCCTTCTCCGTTTATTTAATTAGCGGAAATGCCGGCTCCGGAAAAAGCACGTGTATC	DeRisi Lab
10000116	9625875_3850_rc	9625875	Human herpesvirus 3	GATACACGTGCTTTTTCCGGAGCCGGCATTTCCGCTAATTAAATAAACGGAGAAGGGGAGCTCATTCCTC	DeRisi Lab
10000117	9625875_3110	9625875	Human herpesvirus 3	GCATGGCTCCATCCATTGTGATGAAAACCGGCTTATTTAATACATAACACGAACAAGCTGTGACATCGCT	DeRisi Lab
10000118	9625875_3110_rc	9625875	Human herpesvirus 3	AGCGATGTCACAGCTTGTTCGTGTTATGTATTAAATAAGCCGGTTTTCATCACAATGGATGGAGCCATGC	DeRisi Lab
10000119	9625875_2135	9625875	Human herpesvirus 3	ACAGTAAATCCCCCAACCCGCAGTGGTTTTGGACCCTGTTACAACGCAACCAGATGCCGGCAGATAAACT	DeRisi Lab
10000120	9625875_2135_rc	9625875	Human herpesvirus 3	AGTTTATCTGCCGGCATCTGGTTGCGTTGTAACAGGGTCCAAAACCACTGCGGGTTGGGGGATTTACTGT	DeRisi Lab
10000121	9625671_5206	9625671	Human herpesvirus 5	ACATGACCCACAGTTTTGTGATGTACAAGCACACCTTTAAGGAGCCCGCTTGCACCGTCAGCACTTTTGT	DeRisi Lab
10000122	9625671_5206_rc	9625671	Human herpesvirus 5	ACAAAAGTGCTGACGGTGCAAGCGGGCTCCTTAAAGGTGTGCTTGTACATCACAAAACTGTGGGTCATGT	DeRisi Lab
10000123	9625671_5333	9625671	Human herpesvirus 5	AGGCTGATGAAGGTGGGCTTGTGCAGTCGGTAGCAAGGACACGCCGTGGCGTCGCCCTTCTCCGTGAAGC	DeRisi Lab
10000124	9625671_5333_rc	9625671	Human herpesvirus 5	GCTTCACGGAGAAGGGCGACGCCACGGCGTGTCCTTGCTACCGACTGCACAAGCCCACCTTCATCAGCCT	DeRisi Lab
10000125	9625671_5341	9625671	Human herpesvirus 5	ATTCTGGGCCAGGAACCCCAGAATGGTGTTGAAGGCCTCTTTCTTGATGAAGTGCGCCTCGTCCACCAGC	DeRisi Lab
10000126	9625671_5341_rc	9625671	Human herpesvirus 5	GCTGGTGGACGAGGCGCACTTCATCAAGAAAGAGGCCTTCAACACCATTCTGGGGTTCCTGGCCCAGAAT	DeRisi Lab
10000127	21716071_6081	21716071	Mouse cytomegalovirus 1	TCGCCCACAACTGGGTCATGTTCATCAACAACAAGCGCTGCCTCGACCTCGAGTTCGGCGACCTGCTCAA	DeRisi Lab
10000128	21716071_6081_rc	21716071	Mouse cytomegalovirus 1	TTGAGCAGGTCGCCGAACTCGAGGTCGAGGCAGCGCTTGTTGTTGATGAACATGACCCAGTTGTGGGCGA	DeRisi Lab
10000129	21716071_5309	21716071	Mouse cytomegalovirus 1	TAAAGGCCTCCTTCTTGATGAAGTGTGCCTCGTCCACGATCAAGAGGTTGAAGTTCTGCCCGCGGATGCT	DeRisi Lab
10000130	21716071_5309_rc	21716071	Mouse cytomegalovirus 1	AGCATCCGCGGGCAGAACTTCAACCTCTTGATCGTGGACGAGGCACACTTCATCAAGAAGGAGGCCTTTA	DeRisi Lab
10000131	21716071_6075	21716071	Mouse cytomegalovirus 1	CGCCCTGCATCGTCTGCGTCGGGTCGCCCACGCAGTCCGAGGCCCTCGAGAGCCGCTACGACCACCGCAC	DeRisi Lab
10000132	21716071_6075_rc	21716071	Mouse cytomegalovirus 1	GTGCGGTGGTCGTAGCGGCTCTCGAGGGCCTCGGACTGCGTGGGCGACCCGACGCAGACGATGCAGGGCG	DeRisi Lab
10000133	21716071_3233	21716071	Mouse cytomegalovirus 1	TCCCGGCCGCTACCCCCGTGAAACCGTAGAAAGCGTTGCACGTTACTTTGAGGGCCAGCTGCTGCTTGTC	DeRisi Lab
10000134	21716071_3233_rc	21716071	Mouse cytomegalovirus 1	GACAAGCAGCAGCTGGCCCTCAAAGTAACGTGCAACGCTTTCTACGGTTTCACGGGGGTAGCGGCCGGGA	DeRisi Lab
10000135	21716071_5496	21716071	Mouse cytomegalovirus 1	GTCTGAGATATACTCACGTTAGTGTTGTAGCAGCTGGCGAACAGGGCCGTGCTCTTGGCGATCTTGTGGT	DeRisi Lab
10000136	21716071_5496_rc	21716071	Mouse cytomegalovirus 1	ACCACAAGATCGCCAAGAGCACGGCCCTGTTCGCCAGCTGCTACAACACTAACGTGAGTATATCTCAGAC	DeRisi Lab
10000137	9628290_3813	9628290	Human herpesvirus 6	GTATATCATCGCATTCCTAAGACGATGACCCACAGTTTTGTCATGTACAAGCATACGTTTAAAGAACCTG	DeRisi Lab
10000138	9628290_3813_rc	9628290	Human herpesvirus 6	CAGGTTCTTTAAACGTATGCTTGTACATGACAAAACTGTGGGTCATCGTCTTAGGAATGCGATGATATAC	DeRisi Lab
10000139	9628290_4070	9628290	Human herpesvirus 6	TTAAACTCGACTTCTTTCATCACAAAGTGAGATACGTGTTTTTGATGTGCCACGTAACCGATGCTGATTC	DeRisi Lab
10000140	9628290_4070_rc	9628290	Human herpesvirus 6	GAATCAGCATCGGTTACGTGGCACATCAAAAACACGTATCTCACTTTGTGATGAAAGAAGTCGAGTTTAA	DeRisi Lab
10000141	9628290_4065	9628290	Human herpesvirus 6	TGATAGTACTTACGTGTGTATTGTAGCAGCTGGCGAAAAGTGCTGTGCTCTTTATATTTTGATGGTCGAT	DeRisi Lab
10000142	9628290_4065_rc	9628290	Human herpesvirus 6	ATCGACCATCAAAATATAAAGAGCACAGCACTTTTCGCCAGCTGCTACAATACACACGTAAGTACTATCA	DeRisi Lab
10000143	9628290_3935	9628290	Human herpesvirus 6	GCGTCTTTCTTTATAAAGTGGCTCTCGTCGACAATAAGCAGATTGAAGCTCTGTCCGCGTATACTCTGAG	DeRisi Lab
10000144	9628290_3935_rc	9628290	Human herpesvirus 6	CTCAGAGTATACGCGGACAGAGCTTCAATCTGCTTATTGTCGACGAGAGCCACTTTATAAAGAAAGACGC	DeRisi Lab
10000145	9628290_4620	9628290	Human herpesvirus 6	TAAATAGAAGTAAATCCGCGCAAGTTAAAACAATTTTTAAGACTTTTGGGTTTAATAGTTCACATGTATC	DeRisi Lab
10000146	9628290_4620_rc	9628290	Human herpesvirus 6	GATACATGTGAACTATTAAACCCAAAAGTCTTAAAAATTGTTTTAACTTGCGCGGATTTACTTCTATTTA	DeRisi Lab
10000147	9628718_3139	9628718	Human herpesvirus 7	AACAAAAAATTGTTTGTAGAAGCTTTGAATAAAATGGACAATTGAATACAAATTATGCGTTAATGTCTCT	DeRisi Lab
10000148	9628718_3139_rc	9628718	Human herpesvirus 7	AGAGACATTAACGCATAATTTGTATTCAATTGTCCATTTTATTCAAAGCTTCTACAAACAATTTTTTGTT	DeRisi Lab
10000149	9628718_4295	9628718	Human herpesvirus 7	CAGTGTTTCGATTTCGTCCAGTTGTGATTGAATCTGTTCCTCCATGCATTTTATGATTTGTTTTTTGAAG	DeRisi Lab
10000150	9628718_4295_rc	9628718	Human herpesvirus 7	CTTCAAAAAACAAATCATAAAATGCATGGAGGAACAGATTCAATCACAACTGGACGAAATCGAAACACTG	DeRisi Lab
10000151	9628718_4287	9628718	Human herpesvirus 7	AAAAAACTGTTTGCCACAGCTCTGGTGTCGTCTATTGATACACTAGTGAATGGGAGACTTTGAACTTTGT	DeRisi Lab
10000152	9628718_4287_rc	9628718	Human herpesvirus 7	ACAAAGTTCAAAGTCTCCCATTCACTAGTGTATCAATAGACGACACCAGAGCTGTGGCAAACAGTTTTTT	DeRisi Lab
10000153	9628718_802	9628718	Human herpesvirus 7	GCAAACAGTTTTATTCCCATGCCTATTCAAACGCTTGAACAAATTATGGTTCTTATAACAAAGTTCAAGT	DeRisi Lab
10000154	9628718_802_rc	9628718	Human herpesvirus 7	ACTTGAACTTTGTTATAAGAACCATAATTTGTTCAAGCGTTTGAATAGGCATGGGAATAAAACTGTTTGC	DeRisi Lab
10000155	9628718_4428	9628718	Human herpesvirus 7	AAAAGTCAAGGCTTATCTATACAAAGGGTTGCCTTAGATTTTGGAAATGATCCTAAAAATTTAAAGTTGA	DeRisi Lab
10000156	9628718_4428_rc	9628718	Human herpesvirus 7	TCAACTTTAAATTTTTAGGATCATTTCCAAAATCTAAGGCAACCCTTTGTATAGATAAGCCTTGACTTTT	DeRisi Lab
10000157	9625578_5171	9625578	Human herpesvirus 4	GACGAGGCTAACTTTATCAAGAAGGAGGCCCTGCCGGCGATCCTGGGCTTTATGCTTCAGAAGGATGCCA	DeRisi Lab
10000158	9625578_5171_rc	9625578	Human herpesvirus 4	TGGCATCCTTCTGAAGCATAAAGCCCAGGATCGCCGGCAGGGCCTCCTTCTTGATAAAGTTAGCCTCGTC	DeRisi Lab
10000159	9625578_6216	9625578	Human herpesvirus 4	GTCCAGCTTGTAGTCTGAGAGGCTGAGCTTGTCCCGGCACACGGCGTACATGTCGATGGGGATGAGGCCG	DeRisi Lab
10000160	9625578_6216_rc	9625578	Human herpesvirus 4	CGGCCTCATCCCCATCGACATGTACGCCGTGTGCCGGGACAAGCTCAGCCTCTCAGACTACAAGCTGGAC	DeRisi Lab
10000161	9625955_4072	9625955	Saimiriine herpesvirus 2	TAAAAGAGAATAGCTAGCAATGTTAAATGGCACTCCTAACCCCATATCAGCTGATCTTTGATACAGTTGA	DeRisi Lab
10000162	9625955_4072_rc	9625955	Saimiriine herpesvirus 2	TCAACTGTATCAAAGATCAGCTGATATGGGGTTAGGAGTGCCATTTAACATTGCTAGCTATTCTCTTTTA	DeRisi Lab
10000163	13095578_637	13095578	Bovine herpesvirus 4	ACACCCCAATCCTGGTCGTGGACTTTGCCAGTCTCTATCCAAGTATCATCCAGGCCCACAACCTGTGCTA	DeRisi Lab
10000164	13095578_637_rc	13095578	Bovine herpesvirus 4	TAGCACAGGTTGTGGGCCTGGATGATACTTGGATAGAGACTGGCAAAGTCCACGACCAGGATTGGGGTGT	DeRisi Lab
10000165	13095578_1522	13095578	Bovine herpesvirus 4	TACCCAATACAATCATGGCAGAATATGAGGAATGGCACAAGTCTCCAATGGTGGCCTATGTTTCTACGTG	DeRisi Lab
10000166	13095578_1522_rc	13095578	Bovine herpesvirus 4	CACGTAGAAACATAGGCCACCATTGGAGACTTGTGCCATTCCTCATATTCTGCCATGATTGTATTGGGTA	DeRisi Lab
10000167	13095578_1662	13095578	Bovine herpesvirus 4	ATAAAAGTTGAAATTGCCACAGCAGAGTCTTGGCTACTGTTCCCTTCTACAGCTACATTAACATGATTTA	DeRisi Lab
10000168	13095578_1662_rc	13095578	Bovine herpesvirus 4	TAAATCATGTTAATGTAGCTGTAGAAGGGAACAGTAGCCAAGACTCTGCTGTGGCAATTTCAACTTTTAT	DeRisi Lab
10000169	13095578_455	13095578	Bovine herpesvirus 4	ACACTGGGTGGATATTTAAAGACTTATATGCCCTTCTTTACCACCACCTACAGTTGACTAGCCATAAAAA	DeRisi Lab
10000170	13095578_455_rc	13095578	Bovine herpesvirus 4	TTTTTATGGCTAGTCAACTGTAGGTGGTGGTAAAGAAGGGCATATAAGTCTTTAAATATCCACCCAGTGT	DeRisi Lab
10000171	13095578_602	13095578	Bovine herpesvirus 4	GCAACAATGGCCCCCCTATACCATCATGTCATTTGATATAGAATGTATAGGTGAACAAGGCTTCCCCTGT	DeRisi Lab
10000172	13095578_602_rc	13095578	Bovine herpesvirus 4	ACAGGGGAAGCCTTGTTCACCTATACATTCTATATCAAATGACATGATGGTATAGGGGGGCCATTGTTGC	DeRisi Lab
10000173	9635035_1425	9635035	Gallid herpesvirus 2	ACGTTAACAAAGATATTCCCACATTTGATATCCAAATGAGTCAACCCACAGGACACGTTTAGAAACACAA	DeRisi Lab
10000174	9635035_1425_rc	9635035	Gallid herpesvirus 2	TTGTGTTTCTAAACGTGTCCTGTGGGTTGACTCATTTGGATATCAAATGTGGGAATATCTTTGTTAACGT	DeRisi Lab
10000175	9635035_1906	9635035	Gallid herpesvirus 2	GCTGATCCGCGGGATGTGGCCCTTCGCGCGCAATCATTGGCTGTTGTATTTCAAATTGAACAGTTCCTTC	DeRisi Lab
10000176	9635035_1906_rc	9635035	Gallid herpesvirus 2	GAAGGAACTGTTCAATTTGAAATACAACAGCCAATGATTGCGCGCGAAGGGCCACATCCCGCGGATCAGC	DeRisi Lab
10000177	9635035_1660	9635035	Gallid herpesvirus 2	CAACTTACTATTTGTCGACGAAGCGAATTTTATACGTCCGGATGCAGTTCAGACGATCATAGGGTTTTTG	DeRisi Lab
10000178	9635035_1660_rc	9635035	Gallid herpesvirus 2	CAAAAACCCTATGATCGTCTGAACTGCATCCGGACGTATAAAATTCGCTTCGTCGACAAATAGTAAGTTG	DeRisi Lab
10000179	14250967_6559	14250967	Tupaia herpesvirus	CGACAACTGGGTCATGTTCATCAACAACAAGCGGTGCACGGACCTCGACTTCAGCGATCTGCTGAAGTAC	DeRisi Lab
10000180	14250967_6559_rc	14250967	Tupaia herpesvirus	GTACTTCAGCAGATCGCTGAAGTCGAGGTCCGTGCACCGCTTGTTGTTGATGAACATGACCCAGTTGTCG	DeRisi Lab
10000181	14250967_5773	14250967	Tupaia herpesvirus	GGCGTCTTTCTTGATGAAATGGGCCTCGTCGACCAGGAGCAGGTGGAAATTCTGTCCGCGGATGCTCTGC	DeRisi Lab
10000182	14250967_5773_rc	14250967	Tupaia herpesvirus	GCAGAGCATCCGCGGACAGAATTTCCACCTGCTCCTGGTCGACGAGGCCCATTTCATCAAGAAAGACGCC	DeRisi Lab
10000183	14250967_5770	14250967	Tupaia herpesvirus	GGTGGTCGTGTTGGTCGAGGAGATGAAGATGATCTTGGTGGTGTTCTGGGCCAGGAAGCCGAGGATCGTG	DeRisi Lab
10000184	14250967_5770_rc	14250967	Tupaia herpesvirus	CACGATCCTCGGCTTCCTGGCCCAGAACACCACCAAGATCATCTTCATCTCCTCGACCAACACGACCACC	DeRisi Lab
10000185	14250967_5952	14250967	Tupaia herpesvirus	CAGATGATCGGCACGGTGAACCACGTCTTGCCGTGCCGGCGGGGGACGAGGAACACGGTGGCTTTCTGTT	DeRisi Lab
10000186	14250967_5952_rc	14250967	Tupaia herpesvirus	AACAGAAAGCCACCGTGTTCCTCGTCCCCCGCCGGCACGGCAAGACGTGGTTCACCGTGCCGATCATCTG	DeRisi Lab
10000187	14250967_5943	14250967	Tupaia herpesvirus	CGAGGGGCGCGACTTACGTTCGTGTTGTAACAGCTGGCGAAGAGCGCCGTGCTCTTGGCGATGGGGTGGT	DeRisi Lab
10000188	14250967_5943_rc	14250967	Tupaia herpesvirus	ACCACCCCATCGCCAAGAGCACGGCGCTCTTCGCCAGCTGTTACAACACGAACGTAAGTCGCGCCCCTCG	DeRisi Lab
10000189	9626821_1991	9626821	Ictalurid herpesvirus 1	CCACCCTCCTCGAAGAGCGCGTCGAACGCGGCGAGGAAATCGGGTGTCCCCGTGGGGTTGAACATCTCGG	DeRisi Lab
10000190	9626821_1991_rc	9626821	Ictalurid herpesvirus 1	CCGAGATGTTCAACCCCACGGGGACACCCGATTTCCTCGCCGCGTTCGACGCGCTCTTCGAGGAGGGTGG	DeRisi Lab
10000191	9626821_872	9626821	Ictalurid herpesvirus 1	CCCCTAATCTCCTCCTCCGCTTCCTCGTGAGTCTCCGCGCCAGCGCCCTGACCCTCTTCGTACTCAATCC	DeRisi Lab
10000192	9626821_872_rc	9626821	Ictalurid herpesvirus 1	GGATTGAGTACGAAGAGGGTCAGGGCGCTGGCGCGGAGACTCACGAGGAAGCGGAGGAGGAGATTAGGGG	DeRisi Lab
10000193	9626821_1079	9626821	Ictalurid herpesvirus 1	AGTCCGAGTCCGAGTCCGAGTCCGAGTAGTCTGGATTGACTACCGAACCCGGAATGGCACGCACCCGAAT	DeRisi Lab
10000194	9626821_1079_rc	9626821	Ictalurid herpesvirus 1	ATTCGGGTGCGTGCCATTCCGGGTTCGGTAGTCAATCCAGACTACTCGGACTCGGACTCGGACTCGGACT	DeRisi Lab
10000195	9626821_1503	9626821	Ictalurid herpesvirus 1	GATCGGCTGCTGGTACTTGCGCATGTGCGCGGGGATGGAGGGGTCGTCGACCGGGTCGCCCGGGGAGAAG	DeRisi Lab
10000196	9626821_1503_rc	9626821	Ictalurid herpesvirus 1	CTTCTCCCCGGGCGACCCGGTCGACGACCCCTCCATCCCCGCGCACATGCGCAAGTACCAGCAGCCGATC	DeRisi Lab
10000197	9626821_5367	9626821	Ictalurid herpesvirus 1	AACCATTGTCCCCTGCAACTCGGGATCAACTTCTCCGCCATGTAAAATATTTCACAACCGGACGACGTCC	DeRisi Lab
10000198	9626821_5367_rc	9626821	Ictalurid herpesvirus 1	GGACGTCGTCCGGTTGTGAAATATTTTACATGGCGGAGAAGTTGATCCCGAGTTGCAGGGGACAATGGTT	DeRisi Lab
10000199	9626714_70	9626714	Ground squirrel hepatitis virus	ATTTCTTGTGGACAAAAATCCTTACAATAGCTCAGAGTCTAGACTGGTGGTGGACTTCTCTCAGTTTTCC	DeRisi Lab
10000200	9626714_70_rc	9626714	Ground squirrel hepatitis virus	GGAAAACTGAGAGAAGTCCACCACCAGTCTAGACTCTGAGCTATTGTAAGGATTTTTGTCCACAAGAAAT	DeRisi Lab
10000201	9626714_3	9626714	Ground squirrel hepatitis virus	TGTTCAAGCCTCCAAGCTGTGCCTTGGATGGCTTTGGGACATGGACATAGATCCCTATAAAGAATTTGGT	DeRisi Lab
10000202	9626714_3_rc	9626714	Ground squirrel hepatitis virus	ACCAAATTCTTTATAGGGATCTATGTCCATGTCCCAAAGCCATCCAAGGCACAGCTTGGAGGCTTGAACA	DeRisi Lab
10000203	9626714_86	9626714	Ground squirrel hepatitis virus	ATCATGGGCTTTAGGAAGCTACCTATGGGAGTGGGCCTTAGCCCGTTTCTCTTGGCTCAGTTTACTAGTG	DeRisi Lab
10000204	9626714_86_rc	9626714	Ground squirrel hepatitis virus	CACTAGTAAACTGAGCCAAGAGAAACGGGCTAAGGCCCACTCCCATAGGTAGCTTCCTAAAGCCCATGAT	DeRisi Lab
10000205	9626714_24	9626714	Ground squirrel hepatitis virus	ACGCACTCCCTCTCCTCGCAGGAGAAGGTCTCAATCACCGCGTCGCAGACGCTCTCAATCTCCAGCTTCC	DeRisi Lab
10000206	9626714_24_rc	9626714	Ground squirrel hepatitis virus	GGAAGCTGGAGATTGAGAGCGTCTGCGACGCGGTGATTGAGACCTTCTCCTGCGAGGAGAGGGAGTGCGT	DeRisi Lab
10000207	9626714_77	9626714	Ground squirrel hepatitis virus	GCGGCGTTTTATCATATACCTGTTAGTCCTGCTGCTGTTCCTCACTTTCTTGTTGGTTCTCCTGGATTGG	DeRisi Lab
10000208	9626714_77_rc	9626714	Ground squirrel hepatitis virus	CCAATCCAGGAGAACCAACAAGAAAGTGAGGAACAGCAGCAGGACTAACAGGTATATGATAAAACGCCGC	DeRisi Lab
10000209	21326584_9	21326584	Hepatitis B virus	AGGCGGGGTTTTTCTTGTTGACAAGAATCCTCACAATACCACAGAGTCTAGACTCGTGGTGGACTTCTCT	DeRisi Lab
10000210	21326584_9_rc	21326584	Hepatitis B virus	AGAGAAGTCCACCACGAGTCTAGACTCTGTGGTATTGTGAGGATTCTTGTCAACAAGAAAAACCCCGCCT	DeRisi Lab
10000211	21326584_16	21326584	Hepatitis B virus	GATGTGTCTGCGGCGTTTTATCATATTCCTCTTCATCCTGCTGCTATGCCTCATCTTCTTGTTGGTTCTT	DeRisi Lab
10000212	21326584_16_rc	21326584	Hepatitis B virus	AAGAACCAACAAGAAGATGAGGCATAGCAGCAGGATGAAGAGGAATATGATAAAACGCCGCAGACACATC	DeRisi Lab
10000213	21326584_75	21326584	Hepatitis B virus	CATGTCCTACTGTTCAAGCCTCCAAGCTGTGCCTTGGGTGGCTTTGGGGCATGGACATTGACCCGTATAA	DeRisi Lab
10000214	21326584_75_rc	21326584	Hepatitis B virus	TTATACGGGTCAATGTCCATGCCCCAAAGCCACCCAAGGCACAGCTTGGAGGCTTGAACAGTAGGACATG	DeRisi Lab
10000215	21326584_25	21326584	Hepatitis B virus	TATTCCCATCCCATCATCCTGGGCTTTCGCAAGATTCCTATGGGAGTGGGCCTCAGTCCGTTTCTCCTGG	DeRisi Lab
10000216	21326584_25_rc	21326584	Hepatitis B virus	CCAGGAGAAACGGACTGAGGCCCACTCCCATAGGAATCTTGCGAAAGCCCAGGATGATGGGATGGGAATA	DeRisi Lab
10000217	21326584_14	21326584	Hepatitis B virus	TCCAATCACTCACCAACCTCTTGTCCTCCAACTTGTCCTGGCTATCGCTGGATGTGTCTGCGGCGTTTTA	DeRisi Lab
10000218	21326584_14_rc	21326584	Hepatitis B virus	TAAAACGCCGCAGACACATCCAGCGATAGCCAGGACAAGTTGGAGGACAAGAGGTTGGTGAGTGATTGGA	DeRisi Lab
10000219	9630966_37	9630966	Lymantria dispar nucleopolyhedrovirus	CGCAATGTCAAGCCCGACACGATGAAGCTGGTGGTCAACTGGAGCGGCAAAGAGTTTCTCAGGGAGACTT	DeRisi Lab
10000220	9630966_37_rc	9630966	Lymantria dispar nucleopolyhedrovirus	AAGTCTCCCTGAGAAACTCTTTGCCGCTCCAGTTGACCACCAGCTTCATCGTGTCGGGCTTGACATTGCG	DeRisi Lab
10000221	9630966_1120	9630966	Lymantria dispar nucleopolyhedrovirus	CCTGGTGCTGGCGCTGTGGGACCCCTTCGGCTACAACAACATGTTTCCGCGCTCCTTTCCCGAGGACATG	DeRisi Lab
10000222	9630966_1120_rc	9630966	Lymantria dispar nucleopolyhedrovirus	CATGTCCTCGGGAAAGGAGCGCGGAAACATGTTGTTGTAGCCGAAGGGGTCCCACAGCGCCAGCACCAGG	DeRisi Lab
10000223	9630966_2622	9630966	Lymantria dispar nucleopolyhedrovirus	GCAGCGGGTTGGCGCCCTTGCCGCCCGGAAACTCCCAGTCCACGTCCAGGCCGTCGAACAGCTTCCACGT	DeRisi Lab
10000224	9630966_2622_rc	9630966	Lymantria dispar nucleopolyhedrovirus	ACGTGGAAGCTGTTCGACGGCCTGGACGTGGACTGGGAGTTTCCGGGCGGCAAGGGCGCCAACCCGCTGC	DeRisi Lab
10000225	9630966_5576	9630966	Lymantria dispar nucleopolyhedrovirus	CTGCACGGCTTCCACGTGCACGAGTTCGGCGACGCGAGCAACGGGTGCACGTCGGCCGGCGAGCACTTCA	DeRisi Lab
10000226	9630966_5576_rc	9630966	Lymantria dispar nucleopolyhedrovirus	TGAAGTGCTCGCCGGCCGACGTGCACCCGTTGCTCGCGTCGCCGAACTCGTGCACGTGGAAGCCGTGCAG	DeRisi Lab
10000227	9630966_2038	9630966	Lymantria dispar nucleopolyhedrovirus	GGAACATGCGCTTGCAACTCTTCGAGTAGAGTTTGTCGTAAAAGTTGTGCACCAACACGTTGTTGTTCAT	DeRisi Lab
10000228	9630966_2038_rc	9630966	Lymantria dispar nucleopolyhedrovirus	ATGAACAACAACGTGTTGGTGCACAACTTTTACGACAAACTCTACTCGAAGAGTTGCAAGCGCATGTTCC	DeRisi Lab
10000229	11038431_1816	11038431	Orgyia pseudotsugata single capsid nuclear polyhedrosis virus	GTGCTTGGCGTACAGCTTGTCGTAAAAATTGTGCATAAGCACGTTGTTGTTCATCATGATGTTGGGAAAG	DeRisi Lab
10000230	11038431_1816_rc	11038431	Orgyia pseudotsugata single capsid nuclear polyhedrosis virus	CTTTCCCAACATCATGATGAACAACAACGTGCTTATGCACAATTTTTACGACAAGCTGTACGCCAAGCAC	DeRisi Lab
10000231	11038431_4103	11038431	Orgyia pseudotsugata single capsid nuclear polyhedrosis virus	TTGGCGCCCTTGCCGCCCGGAAACTCCCAATCGATGTCCACCCCGTCGAAAAACTTCCACACCTGCAAAA	DeRisi Lab
10000232	11038431_4103_rc	11038431	Orgyia pseudotsugata single capsid nuclear polyhedrosis virus	TTTTGCAGGTGTGGAAGTTTTTCGACGGGGTGGACATCGATTGGGAGTTTCCGGGCGGCAAGGGCGCCAA	DeRisi Lab
10000233	11038431_4524	11038431	Orgyia pseudotsugata single capsid nuclear polyhedrosis virus	ATCGTCGGGAAACTCGCGCGGAAACATGTTGTTGTACCCAAAGGGGTCCCACAGCGCCAACACCAAATCC	DeRisi Lab
10000234	11038431_4524_rc	11038431	Orgyia pseudotsugata single capsid nuclear polyhedrosis virus	GGATTTGGTGTTGGCGCTGTGGGACCCCTTTGGGTACAACAACATGTTTCCGCGCGAGTTTCCCGACGAT	DeRisi Lab
10000235	11038431_118	11038431	Orgyia pseudotsugata single capsid nuclear polyhedrosis virus	TACTTCTTGGTCGTTGACGATGGGGAAGCTGTCTTCCACGAAGCGCGTCCAGGTTTCACGTAAAAACTCC	DeRisi Lab
10000236	11038431_118_rc	11038431	Orgyia pseudotsugata single capsid nuclear polyhedrosis virus	GGAGTTTTTACGTGAAACCTGGACGCGCTTCGTGGAAGACAGCTTCCCCATCGTCAACGACCAAGAAGTA	DeRisi Lab
10000237	11038431_120	11038431	Orgyia pseudotsugata single capsid nuclear polyhedrosis virus	AGGTTTCACGTAAAAACTCCTTGCCGCTCCAGTTGACGATGAGCTTCATCGTGTCGGGCTTGACGTTGCG	DeRisi Lab
10000238	11038431_120_rc	11038431	Orgyia pseudotsugata single capsid nuclear polyhedrosis virus	CGCAACGTCAAGCCCGACACGATGAAGCTCATCGTCAACTGGAGCGGCAAGGAGTTTTTACGTGAAACCT	DeRisi Lab
10000239	9634221_11	9634221	Spodoptera exigua nucleopolyhedrovirus	TGAAACTGGTCGTCAACTGGAGCGGCAAAGAGTTTCTCCGCGAAACTTGGACGCGTTTCATGGAAGACAG	DeRisi Lab
10000240	9634221_11_rc	9634221	Spodoptera exigua nucleopolyhedrovirus	CTGTCTTCCATGAAACGCGTCCAAGTTTCGCGGAGAAACTCTTTGCCGCTCCAGTTGACGACCAGTTTCA	DeRisi Lab
10000241	9634221_4368	9634221	Spodoptera exigua nucleopolyhedrovirus	CATCGACAACTTTTTTCACGGCGAAATGACGGTGGCGGGCAAAAAGTTTTTCCTCTGTCGCGACGTAAGG	DeRisi Lab
10000242	9634221_4368_rc	9634221	Spodoptera exigua nucleopolyhedrovirus	CCTTACGTCGCGACAGAGGAAAAACTTTTTGCCCGCCACCGTCATTTCGCCGTGAAAAAAGTTGTCGATG	DeRisi Lab
10000243	9634221_1798	9634221	Spodoptera exigua nucleopolyhedrovirus	GAAAACCAAGGGAGTGATGCCCGGACTGACGTTTAGCAACGAATTGATTTCGAGAGACGAAGGTCTGCAC	DeRisi Lab
10000244	9634221_1798_rc	9634221	Spodoptera exigua nucleopolyhedrovirus	GTGCAGACCTTCGTCTCTCGAAATCAATTCGTTGCTAAACGTCAGTCCGGGCATCACTCCCTTGGTTTTC	DeRisi Lab
10000245	9634221_4986	9634221	Spodoptera exigua nucleopolyhedrovirus	GGAAGGACATGGACAAATCGTCGGGGTATTCGCGGGGAAACATGTTGTTGTAACCAAACGGATCCCAGAG	DeRisi Lab
10000246	9634221_4986_rc	9634221	Spodoptera exigua nucleopolyhedrovirus	CTCTGGGATCCGTTTGGTTACAACAACATGTTTCCCCGCGAATACCCCGACGATTTGTCCATGTCCTTCC	DeRisi Lab
10000247	9634221_3822	9634221	Spodoptera exigua nucleopolyhedrovirus	TAGACATTGCACGTTGGCGTAGAACGAGGCCGTGTTCAAGAACGTCGAGTATAAAAATTGTCCGGCGTAT	DeRisi Lab
10000248	9634221_3822_rc	9634221	Spodoptera exigua nucleopolyhedrovirus	ATACGCCGGACAATTTTTATACTCGACGTTCTTGAACACGGCCTCGTTCTACGCCAACGTGCAATGTCTA	DeRisi Lab
10000249	9630816_4373	9630816	Bombyx mori nuclear polyhedrosis virus	AACGTGCGCGACATGTCGTCGGGAAACTCGCGCGGAAACATGTTGTTGTAACCGAACGGGTCCCATAGCG	DeRisi Lab
10000250	9630816_4373_rc	9630816	Bombyx mori nuclear polyhedrosis virus	CGCTATGGGACCCGTTCGGTTACAACAACATGTTTCCGCGCGAGTTTCCCGACGACATGTCGCGCACGTT	DeRisi Lab
10000251	9630816_1516	9630816	Bombyx mori nuclear polyhedrosis virus	TGTCGTAGAAATTGTGCACCAAAACGTTGTTGTTCATCATTATGTTGGGAAAACTCAAAAATCTGCCGTC	DeRisi Lab
10000252	9630816_1516_rc	9630816	Bombyx mori nuclear polyhedrosis virus	GACGGCAGATTTTTGAGTTTTCCCAACATAATGATGAACAACAACGTTTTGGTGCACAATTTCTACGACA	DeRisi Lab
10000253	9630816_1485	9630816	Bombyx mori nuclear polyhedrosis virus	GGCAAACACGCGTTGCGGCAGAGGAAAAACTTTTTGCCCGCCACGGTCATTTCGCCGTGAAAAAAACTGC	DeRisi Lab
10000254	9630816_1485_rc	9630816	Bombyx mori nuclear polyhedrosis virus	GCAGTTTTTTTCACGGCGAAATGACCGTGGCGGGCAAAAAGTTTTTCCTCTGCCGCAACGCGTGTTTGCC	DeRisi Lab
10000255	9630816_1797	9630816	Bombyx mori nuclear polyhedrosis virus	CGGTCCAATACTTGTACTCGACGTTTCTCAACACGGCCTCGTTCTACGCCAACGTGCAATGTTTAAATGG	DeRisi Lab
10000256	9630816_1797_rc	9630816	Bombyx mori nuclear polyhedrosis virus	CCATTTAAACATTGCACGTTGGCGTAGAACGAGGCCGTGTTGAGAAACGTCGAGTACAAGTATTGGACCG	DeRisi Lab
10000257	9630816_1143	9630816	Bombyx mori nuclear polyhedrosis virus	CGCAAATTTGTTTTTTAGACAATAGTAGTAAAATTTTAACGAATTGTATAAATAAAACATGAAATTGCCA	DeRisi Lab
10000258	9630816_1143_rc	9630816	Bombyx mori nuclear polyhedrosis virus	TGGCAATTTCATGTTTTATTTATACAATTCGTTAAAATTTTACTACTATTGTCTAAAAAACAAATTTGCG	DeRisi Lab
10000259	18138257_706	18138257	Helicoverpa zea single nucleocapsid nucleopolyhedrovirus	GTATTAGCGTTGTGGGATCCGTTCGGCTACAGCAACATGTTTCCCCGCGAATTTCCCCGTGATCTGTCCA	DeRisi Lab
10000260	18138257_706_rc	18138257	Helicoverpa zea single nucleocapsid nucleopolyhedrovirus	TGGACAGATCACGGGGAAATTCGCGGGGAAACATGTTGCTGTAGCCGAACGGATCCCACAACGCTAATAC	DeRisi Lab
10000261	18138257_1286	18138257	Helicoverpa zea single nucleocapsid nucleopolyhedrovirus	ATAAATACGAAATGGGCGACAGACAGATTTGAGCGCAAGTACCGTCTTCGGCCATCCATTCGGTGAGGTC	DeRisi Lab
10000262	18138257_1286_rc	18138257	Helicoverpa zea single nucleocapsid nucleopolyhedrovirus	GACCTCACCGAATGGATGGCCGAAGACGGTACTTGCGCTCAAATCTGTCTGTCGCCCATTTCGTATTTAT	DeRisi Lab
10000263	18138257_3604	18138257	Helicoverpa zea single nucleocapsid nucleopolyhedrovirus	AAGCGTACGGTAGACCCATGCGCATTGCGTTGCCGGCGGTTCGACGCCAGCCCATCGACATGGTCGGTTC	DeRisi Lab
10000264	18138257_3604_rc	18138257	Helicoverpa zea single nucleocapsid nucleopolyhedrovirus	GAACCGACCATGTCGATGGGCTGGCGTCGAACCGCCGGCAACGCAATGCGCATGGGTCTACCGTACGCTT	DeRisi Lab
10000265	18138257_1825	18138257	Helicoverpa zea single nucleocapsid nucleopolyhedrovirus	GTTACAATTTCATTTGTTTCGACAAGAACCGTTTATCGTTTGTGTCGCAGCAAATATATTATCTGCACAA	DeRisi Lab
10000266	18138257_1825_rc	18138257	Helicoverpa zea single nucleocapsid nucleopolyhedrovirus	TTGTGCAGATAATATATTTGCTGCGACACAAACGATAAACGGTTCTTGTCGAAACAAATGAAATTGTAAC	DeRisi Lab
10000267	18138257_1448	18138257	Helicoverpa zea single nucleocapsid nucleopolyhedrovirus	TTGGCGCCTTTGCCGCCCGGAAATTCCCAATCAATATCGATGCCGTCGAAAAATTTCCATGTCAACACAA	DeRisi Lab
10000268	18138257_1448_rc	18138257	Helicoverpa zea single nucleocapsid nucleopolyhedrovirus	TTGTGTTGACATGGAAATTTTTCGACGGCATCGATATTGATTGGGAATTTCCGGGCGGCAAAGGCGCCAA	DeRisi Lab
10000269	9625519_70	9625519	Sulfolobus virus 1	CTCTTTTCCGCCTCCGGAGCCGGAGGTCCCGGGTTCAAATCCCGGCGGGTCCGCTTGTAGGGGAGTATCC	DeRisi Lab
10000270	9625519_70_rc	9625519	Sulfolobus virus 1	GGATACTCCCCTACAAGCGGACCCGCCGGGATTTGAACCCGGGACCTCCGGCTCCGGAGGCGGAAAAGAG	DeRisi Lab
10000271	9625519_8	9625519	Sulfolobus virus 1	AACAATTATTTGACCATGGTAAGGAACATGAAGATGAAGAAGAGTAATGAATGGTTATGGTTAGGGACTA	DeRisi Lab
10000272	9625519_8_rc	9625519	Sulfolobus virus 1	TAGTCCCTAACCATAACCATTCATTACTCTTCTTCATCTTCATGTTCCTTACCATGGTCAAATAATTGTT	DeRisi Lab
10000273	9625519_195	9625519	Sulfolobus virus 1	ACTGAAATCTCAAATTGAGCTAGTATATCCTCTAACGTTAATTCACCTTTCTTTTCAAGAATTTTATACA	DeRisi Lab
10000274	9625519_195_rc	9625519	Sulfolobus virus 1	TGTATAAAATTCTTGAAAAGAAAGGTGAATTAACGTTAGAGGATATACTAGCTCAATTTGAGATTTCAGT	DeRisi Lab
10000275	9625519_66	9625519	Sulfolobus virus 1	CCCTTTCGTTCATGAGATAGTCGTAGAACGCCTTTATGTTGCCGTCCGTCGCGTATTGGCGCAAATTGGC	DeRisi Lab
10000276	9625519_66_rc	9625519	Sulfolobus virus 1	GCCAATTTGCGCCAATACGCGACGGACGGCAACATAAAGGCGTTCTACGACTATCTCATGAACGAAAGGG	DeRisi Lab
10000277	9625519_297	9625519	Sulfolobus virus 1	AGGTACAAAAGGAGGGGCGTTAGAGGATGACGGAGTCAGACGTTGACTCAGGTAGTAAAAAATACCTGAG	DeRisi Lab
10000278	9625519_297_rc	9625519	Sulfolobus virus 1	CTCAGGTATTTTTTACTACCTGAGTCAACGTCTGACTCCGTCATCCTCTAACGCCCCTCCTTTTGTACCT	DeRisi Lab
10000279	9628113_6618	9628113	African swine fever virus	AAGCGAGCGTGTTGTTACAAACAACATTTTTTTGCGCCTGGATACTCTTATATATGAGAACTATAATATG	DeRisi Lab
10000280	9628113_6618_rc	9628113	African swine fever virus	CATATTATAGTTCTCATATATAAGAGTATCCAGGCGCAAAAAAATGTTGTTTGTAACAACACGCTCGCTT	DeRisi Lab
10000281	9628113_2599	9628113	African swine fever virus	TAGTCATAATTATCTAATACTTATTCAATTTTATCTTTTTTACCTTGTAAGCTTTAAACGTTGTTTTAAA	DeRisi Lab
10000282	9628113_2599_rc	9628113	African swine fever virus	TTTAAAACAACGTTTAAAGCTTACAAGGTAAAAAAGATAAAATTGAATAAGTATTAGATAATTATGACTA	DeRisi Lab
10000283	9628113_3651	9628113	African swine fever virus	TTAGTTTCCATAATTTTGATAGTTATTTTTATACAACATGGATTTAATTAAAGATAAATGGAGGACGAAA	DeRisi Lab
10000284	9628113_3651_rc	9628113	African swine fever virus	TTTCGTCCTCCATTTATCTTTAATTAAATCCATGTTGTATAAAAATAACTATCAAAATTATGGAAACTAA	DeRisi Lab
10000285	9628113_238	9628113	African swine fever virus	AGATATAATTTTTATTATATCTCAATTATCTTAAGATAATTATCAAAGTAACTATTTTAAAGATAATTAT	DeRisi Lab
10000286	9628113_238_rc	9628113	African swine fever virus	ATAATTATCTTTAAAATAGTTACTTTGATAATTATCTTAAGATAATTGAGATATAATAAAAATTATATCT	DeRisi Lab
10000287	9628113_3958	9628113	African swine fever virus	TGCGTGGAGACCGGACAAAGACAACAAAGCAGTCCAAATCTTTATGTCTCGCATGCACGCTCGGCGTGAG	DeRisi Lab
10000288	9628113_3958_rc	9628113	African swine fever virus	CTCACGCCGAGCGTGCATGCGAGACATAAAGATTTGGACTGCTTTGTTGTCTTTGTCCGGTCTCCACGCA	DeRisi Lab
10000289	11693124_3079	11693124	Paramecium bursaria Chlorella virus 1	TTGGTTCTTCATCACTTTCGTCATCACTTTCGTCATCACTTTCAATACTTGATTCATCATTATTGAAAGA	DeRisi Lab
10000290	11693124_3079_rc	11693124	Paramecium bursaria Chlorella virus 1	TCTTTCAATAATGATGAATCAAGTATTGAAAGTGATGACGAAAGTGATGACGAAAGTGATGAAGAACCAA	DeRisi Lab
10000291	11693124_5372	11693124	Paramecium bursaria Chlorella virus 1	TAATATTTATATTAATTATTCTTTTATGAACGAATTAATTCTTAAAAACATCTGCTTGTTTTATGAAAAA	DeRisi Lab
10000292	11693124_5372_rc	11693124	Paramecium bursaria Chlorella virus 1	TTTTTCATAAAACAAGCAGATGTTTTTAAGAATTAATTCGTTCATAAAAGAATAATTAATATAAATATTA	DeRisi Lab
10000293	11693124_10589	11693124	Paramecium bursaria Chlorella virus 1	GTATTGTAAAGGATTGCTTTCAACTCTCCTCTGTAATCTGAGTCAATCACACCGGCAAGTACATCAATAC	DeRisi Lab
10000294	11693124_10589_rc	11693124	Paramecium bursaria Chlorella virus 1	GTATTGATGTACTTGCCGGTGTGATTGACTCAGATTACAGAGGAGAGTTGAAAGCAATCCTTTACAATAC	DeRisi Lab
10000295	11693124_11987	11693124	Paramecium bursaria Chlorella virus 1	AACTACTATTATATCTATAATTTATATTTTTAAGTTGATATTTCACGCAAATCTACATTCTGTTTGCGAG	DeRisi Lab
10000296	11693124_11987_rc	11693124	Paramecium bursaria Chlorella virus 1	CTCGCAAACAGAATGTAGATTTGCGTGAAATATCAACTTAAAAATATAAATTATAGATATAATAGTAGTT	DeRisi Lab
10000297	11693124_9473	11693124	Paramecium bursaria Chlorella virus 1	CGAGCACGTTCTCTAAATTTATCAATATTTTCTTCACGTTCTTTACGTTTACGTTCTCTAAATTTTTCGG	DeRisi Lab
10000298	11693124_9473_rc	11693124	Paramecium bursaria Chlorella virus 1	CCGAAAAATTTAGAGAACGTAAACGTAAAGAACGTGAAGAAAATATTGATAAATTTAGAGAACGTGCTCG	DeRisi Lab
10000299	9629096_739	9629096	Canine adenovirus	CAACCTATATGCCAGCTTTTTCCCCATGGCACACAACACAGCCTCCACTTTGGAAGCCATGCTGCGCAAT	DeRisi Lab
10000300	9629096_739_rc	9629096	Canine adenovirus	ATTGCGCAGCATGGCTTCCAAAGTGGAGGCTGTGTTGTGTGCCATGGGGAAAAAGCTGGCATATAGGTTG	DeRisi Lab
10000301	9629096_671	9629096	Canine adenovirus	GAGAAGATGGCAACTCCGTCGATGCTGCCACAATGGTCTTACATGCACATTGCTGGCCAGGACGCCGCCG	DeRisi Lab
10000302	9629096_671_rc	9629096	Canine adenovirus	CGGCGGCGTCCTGGCCAGCAATGTGCATGTAAGACCATTGTGGCAGCATCGACGGAGTTGCCATCTTCTC	DeRisi Lab
10000303	9629096_770	9629096	Canine adenovirus	TGGCGCATCCCCTTCTCTTCCAACTTTATGTCTATGGGCACCCTCACTGACCTTGGTCAAAACCTGCTGT	DeRisi Lab
10000304	9629096_770_rc	9629096	Canine adenovirus	ACAGCAGGTTTTGACCAAGGTCAGTGAGGGTGCCCATAGACATAAAGTTGGAAGAGAAGGGGATGCGCCA	DeRisi Lab
10000305	9629096_708	9629096	Canine adenovirus	CGTCTCAACTAAATGCCGTGGTGGACTTGCAAGACAGAAACACAGAGCTTTCTTATCAGCTGTTGCTAGA	DeRisi Lab
10000306	9629096_708_rc	9629096	Canine adenovirus	TCTAGCAACAGCTGATAAGAAAGCTCTGTGTTTCTGTCTTGCAAGTCCACCACGGCATTTAGTTGAGACG	DeRisi Lab
10000307	9629096_16	9629096	Canine adenovirus	AAATTCACTGCAGAGACGAAAGAGGAGTACTCTTGAGTGCGCAGCGAGAAGAGTTTTCTCTCAGCGAATC	DeRisi Lab
10000308	9629096_16_rc	9629096	Canine adenovirus	GATTCGCTGAGAGAAAACTCTTCTCGCTGCGCACTCAAGAGTACTCCTCTTTCGTCTCTGCAGTGAATTT	DeRisi Lab
10000309	9627045_247	9627045	Bovine papillomavirus type 2	TAGAATTAAAGAACAAACACATAGAAGATGGAGACATGATGGAAATAGGGTTTGGTGCTGCTGACTTTAA	DeRisi Lab
10000310	9627045_247_rc	9627045	Bovine papillomavirus type 2	TTAAAGTCAGCAGCACCAAACCCTATTTCCATCATGTCTCCATCTTCTATGTGTTTGTTCTTTAATTCTA	DeRisi Lab
10000311	9627045_93	9627045	Bovine papillomavirus type 2	AGGTACTTTGACACATACCTCAGAAATGCATTGGATGGCTACCCCGTCAGTATTGATAGAAAGCACAAAG	DeRisi Lab
10000312	9627045_93_rc	9627045	Bovine papillomavirus type 2	CTTTGTGCTTTCTATCAATACTGACGGGGTAGCCATCCAATGCATTTCTGAGGTATGTGTCAAAGTACCT	DeRisi Lab
10000313	9627045_95	9627045	Bovine papillomavirus type 2	TATTGATAGAAAGCACAAAGCAGCGGTTCAAATTAAAGCTCCACCCCTTTTAGTAACCAGTAATATTGAT	DeRisi Lab
10000314	9627045_95_rc	9627045	Bovine papillomavirus type 2	ATCAATATTACTGGTTACTAAAAGGGGTGGAGCTTTAATTTGAACCGCTGCTTTGTGCTTTCTATCAATA	DeRisi Lab
10000315	9627045_170	9627045	Bovine papillomavirus type 2	CCTGTACAGGACTTGCAAGCAAGCGGGCACCTGTCCACCAGATGTGATACCTAAGGTAGAAGGTGACACT	DeRisi Lab
10000316	9627045_170_rc	9627045	Bovine papillomavirus type 2	AGTGTCACCTTCTACCTTAGGTATCACATCTGGTGGACAGGTGCCCGCTTGCTTGCAAGTCCTGTACAGG	DeRisi Lab
10000317	9627045_228	9627045	Bovine papillomavirus type 2	TATGTGCAAAGAAAAAGCATATTCTATCATGCAGAAACGGAACGCCTGTTAACTGTAGGACATCCATACT	DeRisi Lab
10000318	9627045_228_rc	9627045	Bovine papillomavirus type 2	AGTATGGATGTCCTACAGTTAACAGGCGTTCCGTTTCTGCATGATAGAATATGCTTTTTCTTTGCACATA	DeRisi Lab
10000319	9627065_274	9627065	Deer papillomavirus	TTATAGAGGATGGAGATATGATGGACATAGGATTTGGGGCTGCGAACTTTAAAGAGTTAAATGCCACAAA	DeRisi Lab
10000320	9627065_274_rc	9627065	Deer papillomavirus	TTTGTGGCATTTAACTCTTTAAAGTTCGCAGCCCCAAATCCTATGTCCATCATATCTCCATCCTCTATAA	DeRisi Lab
10000321	9627065_251	9627065	Deer papillomavirus	GCAGATGGCGTTCTGGCAGCCTGGTCAAGCGCTATACCTGCCTCCAACACCTGTGACAAAGGTTCTTTGC	DeRisi Lab
10000322	9627065_251_rc	9627065	Deer papillomavirus	GCAAAGAACCTTTGTCACAGGTGTTGGAGGCAGGTATAGCGCTTGACCAGGCTGCCAGAACGCCATCTGC	DeRisi Lab
10000323	9627065_101	9627065	Deer papillomavirus	GATTGGAAACATTTCTTTGAAAGGCTATGGGGACGTTTAGACCTGAGCGATCAAGAGGACGAGGTTGACG	DeRisi Lab
10000324	9627065_101_rc	9627065	Deer papillomavirus	CGTCAACCTCGTCCTCTTGATCGCTCAGGTCTAAACGTCCCCATAGCCTTTCAAAGAAATGTTTCCAATC	DeRisi Lab
10000325	9627065_93	9627065	Deer papillomavirus	ATGGCTACCCATTCGGTATTGATAGAAAACACAATACCGCTGTTCAAATGAAAGCCCCTCCCCTCTTAGT	DeRisi Lab
10000326	9627065_93_rc	9627065	Deer papillomavirus	ACTAAGAGGGGAGGGGCTTTCATTTGAACAGCGGTATTGTGTTTTCTATCAATACCGAATGGGTAGCCAT	DeRisi Lab
10000327	9627065_95	9627065	Deer papillomavirus	AAAGCCCCTCCCCTCTTAGTAACCAGTAATATTGATGTGCATGCAGAGGAAAAGTATTTCTATTCGCACA	DeRisi Lab
10000328	9627065_95_rc	9627065	Deer papillomavirus	TGTGCGAATAGAAATACTTTTCCTCTGCATGCACATCAATATTACTGGTTACTAAGAGGGGAGGGGCTTT	DeRisi Lab
10000329	9627074_264	9627074	European elk papillomavirus	CTCCTGCCCCCCTATAGAACTAAAAAACAAACCTATAGAAGATGGTGATATGATGGATATTGGCTTTGGT	DeRisi Lab
10000330	9627074_264_rc	9627074	European elk papillomavirus	ACCAAAGCCAATATCCATCATATCACCATCTTCTATAGGTTTGTTTTTTAGTTCTATAGGGGGGCAGGAG	DeRisi Lab
10000331	9627074_186	9627074	European elk papillomavirus	GACCTGTATCGCACATGCAAGCAGGCAGGCACCTGTCCTCCGGATGTGATACCTAAGGTGGAAGGGAAGA	DeRisi Lab
10000332	9627074_186_rc	9627074	European elk papillomavirus	TCTTCCCTTCCACCTTAGGTATCACATCCGGAGGACAGGTGCCTGCCTGCTTGCATGTGCGATACAGGTC	DeRisi Lab
10000333	9627074_280	9627074	European elk papillomavirus	GCACAGGGCATGAATAATGGCATATGCTGGCTTAATCAACTGTTTGTTACTGTTGGTGACAATACAAGAG	DeRisi Lab
10000334	9627074_280_rc	9627074	European elk papillomavirus	CTCTTGTATTGTCACCAACAGTAACAAACAGTTGATTAAGCCAGCATATGCCATTATTCATGCCCTGTGC	DeRisi Lab
10000335	9627074_90	9627074	European elk papillomavirus	ATAGATGATGCCACGCATGCGTGCTGGAGATACTTTGACACATATCTCAGAAATGTACTTGACGGTTATC	DeRisi Lab
10000336	9627074_90_rc	9627074	European elk papillomavirus	GATAACCGTCAAGTACATTTCTGAGATATGTGTCAAAGTATCTCCAGCACGCATGCGTGGCATCATCTAT	DeRisi Lab
10000337	9627074_101	9627074	European elk papillomavirus	TTTTGAAAGGCTATGGGAGCGATTAGATCTCAGCGACCAAGAGGACGAGGTTGATGAAGATGAGTGCAGC	DeRisi Lab
10000338	9627074_101_rc	9627074	European elk papillomavirus	GCTGCACTCATCTTCATCAACCTCGTCCTCTTGGTCGCTGAGATCTAATCGCTCCCATAGCCTTTCAAAA	DeRisi Lab
10000339	9627486_173	9627486	Multimammate rat papillomavirus	CATATATCAAACATGTAAGCAGGCAGGCACATGTCCGCCTGATGTAGTTAATAAAGTTGAAGGCACAACC	DeRisi Lab
10000340	9627486_173_rc	9627486	Multimammate rat papillomavirus	GGTTGTGCCTTCAACTTTATTAACTACATCAGGCGGACATGTGCCTGCCTGCTTACATGTTTGATATATG	DeRisi Lab
10000341	9627486_177	9627486	Multimammate rat papillomavirus	GCGGCTGTATTCCTCGGTGGCCTTGGTATTGGTACAGGTAGGGGAAGTGGTGGTGCAACAGGGTATGTAC	DeRisi Lab
10000342	9627486_177_rc	9627486	Multimammate rat papillomavirus	GTACATACCCTGTTGCACCACCACTTCCCCTACCTGTACCAATACCAAGGCCACCGAGGAATACAGCCGC	DeRisi Lab
10000343	9627486_74	9627486	Multimammate rat papillomavirus	CCAATGCACAAGCTAAACATGTGAGGGACTGTGCTACAATGGTGAGGCATTATAAACGGGCGGAGATGAA	DeRisi Lab
10000344	9627486_74_rc	9627486	Multimammate rat papillomavirus	TTCATCTCCGCCCGTTTATAATGCCTCACCATTGTAGCACAGTCCCTCACATGTTTAGCTTGTGCATTGG	DeRisi Lab
10000345	9627486_69	9627486	Multimammate rat papillomavirus	TAAATTTGACCTTTCAGAAATGGTGCAGTGGGCATATGACAATAACTATGAGGACGAATCCCAAATAGCA	DeRisi Lab
10000346	9627486_69_rc	9627486	Multimammate rat papillomavirus	TGCTATTTGGGATTCGTCCTCATAGTTATTGTCATATGCCCACTGCACCATTTCTGAAAGGTCAAATTTA	DeRisi Lab
10000347	9627486_86	9627486	Multimammate rat papillomavirus	GAGGGCGAGTTATATCATTTGCCAATAGCAAAAGCCATTTCTGGATGCAGCCACTGGCTGAGGCAAAGGT	DeRisi Lab
10000348	9627486_86_rc	9627486	Multimammate rat papillomavirus	ACCTTTGCCTCAGCCAGTGGCTGCATCCAGAAATGGCTTTTGCTATTGGCAAATGATATAACTCGCCCTC	DeRisi Lab
10000349	9628445_271	9628445	Rhesus monkey papillomavirus	CCCAATTATTTAACAAGCCATACTGGTTACAGAAAGCCCAGGGCCATAACAATGGCATCTGTTGGGGCAA	DeRisi Lab
10000350	9628445_271_rc	9628445	Rhesus monkey papillomavirus	TTGCCCCAACAGATGCCATTGTTATGGCCCTGGGCTTTCTGTAACCAGTATGGCTTGTTAAATAATTGGG	DeRisi Lab
10000351	9628445_95	9628445	Rhesus monkey papillomavirus	CAAGGGTCTATCATTTCATATGTAAATTCCAACAGTCACTTTTGGTTGCAGCCTCTGGCAGATGCTAAGG	DeRisi Lab
10000352	9628445_95_rc	9628445	Rhesus monkey papillomavirus	CCTTAGCATCTGCCAGAGGCTGCAACCAAAAGTGACTGTTGGAATTTACATATGAAATGATAGACCCTTG	DeRisi Lab
10000353	9628445_234	9628445	Rhesus monkey papillomavirus	AACGCATGCACAATTTCTTTTCAGATGTCTATGTGGCGGCCTAGTGACTCCAAGGTCTACCTACCACCTG	DeRisi Lab
10000354	9628445_234_rc	9628445	Rhesus monkey papillomavirus	CAGGTGGTAGGTAGACCTTGGAGTCACTAGGCCGCCACATAGACATCTGAAAAGAAATTGTGCATGCGTT	DeRisi Lab
10000355	9628445_108	9628445	Rhesus monkey papillomavirus	AGTTAAATGATAAAAACTGGAAATCCTTTTTCTCAAGGACATGGTCCAGATTAGATTTACAAGAGGAAGA	DeRisi Lab
10000356	9628445_108_rc	9628445	Rhesus monkey papillomavirus	TCTTCCTCTTGTAAATCTAATCTGGACCATGTCCTTGAGAAAAAGGATTTCCAGTTTTTATCATTTAACT	DeRisi Lab
10000357	9628445_288	9628445	Rhesus monkey papillomavirus	ACCTTTTGGGAGGTGGATTTAAAGGAAAAGTTTTCTGCAGATTTAGACCAATTTCCCTTAGGCCGCAAAT	DeRisi Lab
10000358	9628445_288_rc	9628445	Rhesus monkey papillomavirus	ATTTGCGGCCTAAGGGAAATTGGTCTAAATCTGCAGAAAACTTTTCCTTTAAATCCACCTCCCAAAAGGT	DeRisi Lab
10000359	9627056_248	9627056	Bovine papillomavirus	CATAGAAGATGGGGATATGATGGAAATTGGGTTTGGTGCAGCCAACTTCAAAGAAATTAATGCAAGTAAA	DeRisi Lab
10000360	9627056_248_rc	9627056	Bovine papillomavirus	TTTACTTGCATTAATTTCTTTGAAGTTGGCTGCACCAAACCCAATTTCCATCATATCCCCATCTTCTATG	DeRisi Lab
10000361	9627056_232	9627056	Bovine papillomavirus	CTGTTCCTAAGGTCTCTGCAAATCAGTATAGGGTATTTAAAATACAACTACCTGATCCCAATCAATTTGC	DeRisi Lab
10000362	9627056_232_rc	9627056	Bovine papillomavirus	GCAAATTGATTGGGATCAGGTAGTTGTATTTTAAATACCCTATACTGATTTGCAGAGACCTTAGGAACAG	DeRisi Lab
10000363	9627056_170	9627056	Bovine papillomavirus	CCTGTACAGGACATGCAAGCAAGCGGGCACATGTCCACCAGATGTGATACCAAAGGTAGAAGGAGATACT	DeRisi Lab
10000364	9627056_170_rc	9627056	Bovine papillomavirus	AGTATCTCCTTCTACCTTTGGTATCACATCTGGTGGACATGTGCCCGCTTGCTTGCATGTCCTGTACAGG	DeRisi Lab
10000365	9627056_93	9627056	Bovine papillomavirus	GGAGGTACTTTGACACATACCTCAGAAATGCATTGGATGGCTACCCTGTCAGTATTGATAGAAAACACAA	DeRisi Lab
10000366	9627056_93_rc	9627056	Bovine papillomavirus	TTGTGTTTTCTATCAATACTGACAGGGTAGCCATCCAATGCATTTCTGAGGTATGTGTCAAAGTACCTCC	DeRisi Lab
10000367	9627056_77	9627056	Bovine papillomavirus	AACAGCCAAGCTAAGCATGTGAAGGACTGTGCAACTATGGTAAGACACTATCTAAGAGCTGAAACACAAG	DeRisi Lab
10000368	9627056_77_rc	9627056	Bovine papillomavirus	CTTGTGTTTCAGCTCTTAGATAGTGTCTTACCATAGTTGCACAGTCCTTCACATGCTTAGCTTGGCTGTT	DeRisi Lab
10000369	9628283_99	9628283	Hamster papovavirus	TAACCTGAGAGATTACCTTGATGGAAGTGTAAAGGTTAATTTAGAAAAGAAGCATGTAAATAAGAGGTCC	DeRisi Lab
10000370	9628283_99_rc	9628283	Hamster papovavirus	GGACCTCTTATTTACATGCTTCTTTTCTAAATTAACCTTTACACTTCCATCAAGGTAATCTCTCAGGTTA	DeRisi Lab
10000371	9628283_131	9628283	Hamster papovavirus	ATAAAGCCCATCTCCTTTGCAAAGAGGCCCAACCCCATTTTCATCCAGAAGCACAGTAGTCAAGGTATTA	DeRisi Lab
10000372	9628283_131_rc	9628283	Hamster papovavirus	TAATACCTTGACTACTGTGCTTCTGGATGAAAATGGGGTTGGGCCTCTTTGCAAAGGAGATGGGCTTTAT	DeRisi Lab
10000373	9628283_146	9628283	Hamster papovavirus	CACTCCAACAACTTCAGTTTTTACAGATACAGCCTCCCACATTTGAAGGGTATCACAGGTCAAATCTTCA	DeRisi Lab
10000374	9628283_146_rc	9628283	Hamster papovavirus	TGAAGATTTGACCTGTGATACCCTTCAAATGTGGGAGGCTGTATCTGTAAAAACTGAAGTTGTTGGAGTG	DeRisi Lab
10000375	9628283_163	9628283	Hamster papovavirus	TAGGACTAATGTCTCCGTACAATCCTAGAATTAAAGGAAGCATCCAATCAGGTGTCACTCTTTGGTGGGC	DeRisi Lab
10000376	9628283_163_rc	9628283	Hamster papovavirus	GCCCACCAAAGAGTGACACCTGATTGGATGCTTCCTTTAATTCTAGGATTGTACGGAGACATTAGTCCTA	DeRisi Lab
10000377	9628283_126	9628283	Hamster papovavirus	ACTGGGTAAGGATTTTTCACCCATCTTTTTCTCAAGGTCACATTAAAATATCTAGGCAGCCCCCTCCAAT	DeRisi Lab
10000378	9628283_126_rc	9628283	Hamster papovavirus	ATTGGAGGGGGCTGCCTAGATATTTTAATGTGACCTTGAGAAAAAGATGGGTGAAAAATCCTTACCCAGT	DeRisi Lab
10000379	9625946_267	9625946	Human papillomavirus type 13	CCTTATTGGTTACAAAAGGCCCAGGGACACAATAATGGTATATGTTGGGGCAATCACTTGTTTGTTACTG	DeRisi Lab
10000380	9625946_267_rc	9625946	Human papillomavirus type 13	CAGTAACAAACAAGTGATTGCCCCAACATATACCATTATTGTGTCCCTGGGCCTTTTGTAACCAATAAGG	DeRisi Lab
10000381	9625946_81	9625946	Human papillomavirus type 13	GCCAGGGCATTTTTAAATAGTAATTGTCAGGCAAAATATGTAAAAGATTGTGCAACAATGTGCAAGCATT	DeRisi Lab
10000382	9625946_81_rc	9625946	Human papillomavirus type 13	AATGCTTGCACATTGTTGCACAATCTTTTACATATTTTGCCTGACAATTACTATTTAAAAATGCCCTGGC	DeRisi Lab
10000383	9625946_243	9625946	Human papillomavirus type 13	GTTGGTAGGGGTCAACCCTTAGGTGTTGGTATTAGTGGTCATCCATTATTAAATAAATATGATGATGTGG	DeRisi Lab
10000384	9625946_243_rc	9625946	Human papillomavirus type 13	CCACATCATCATATTTATTTAATAATGGATGACCACTAATACCAACACCTAAGGGTTGACCCCTACCAAC	DeRisi Lab
10000385	9625946_273	9625946	Human papillomavirus type 13	GAATATAAACAGTACATGCGACATGTAGAAGAATTTGATTTACAATTTATTTTTCAATTGTGCACTATTA	DeRisi Lab
10000386	9625946_273_rc	9625946	Human papillomavirus type 13	TAATAGTGCACAATTGAAAAATAAATTGTAAATCAAATTCTTCTACATGTCGCATGTACTGTTTATATTC	DeRisi Lab
10000387	9625946_94	9625946	Human papillomavirus type 13	CAGTAATTAGTTATGTAAATTCAAGTAGCCATTTTTGGCTGCAGCCATTATGTAATGCAAAGGTAGCTTT	DeRisi Lab
10000388	9625946_94_rc	9625946	Human papillomavirus type 13	AAAGCTACCTTTGCATTACATAATGGCTGCAGCCAAAAATGGCTACTTGAATTTACATAACTAATTACTG	DeRisi Lab
10000389	9627174_109	9627174	Monkey B-lymphotropic papovavirus	TGACAAAATTTATCAACATATCTATTAAGGTCAGGGTCCCCTGGGAGTCCTTCTGTTCCCTCAAATATTC	DeRisi Lab
10000390	9627174_109_rc	9627174	Monkey B-lymphotropic papovavirus	GAATATTTGAGGGAACAGAAGGACTCCCAGGGGACCCTGACCTTAATAGATATGTTGATAAATTTTGTCA	DeRisi Lab
10000391	9627174_89	9627174	Monkey B-lymphotropic papovavirus	TGGAACAATTAAAGTTAATTTAGAAAAGAAACATGTAAACAAAAGGAGTCAAATTTTTCCCCCGGTTATT	DeRisi Lab
10000392	9627174_89_rc	9627174	Monkey B-lymphotropic papovavirus	AATAACCGGGGGAAAAATTTGACTCCTTTTGTTTACATGTTTCTTTTCTAAATTAACTTTAATTGTTCCA	DeRisi Lab
10000393	9627174_121	9627174	Monkey B-lymphotropic papovavirus	TTACAAAGAGGCCCAACTCCATTTTCATCCAGCAGCACAGTTGTGACAGAATTAGTGAACTGCATAACTG	DeRisi Lab
10000394	9627174_121_rc	9627174	Monkey B-lymphotropic papovavirus	CAGTTATGCAGTTCACTAATTCTGTCACAACTGTGCTGCTGGATGAAAATGGAGTTGGGCCTCTTTGTAA	DeRisi Lab
10000395	9627174_154	9627174	Monkey B-lymphotropic papovavirus	ATATAAACCTAGAATTAGAGGAAGCATCCAGTCTTGAGTTACTCTTTGGTGTGCCCCTCCTGGAGCAGTA	DeRisi Lab
10000396	9627174_154_rc	9627174	Monkey B-lymphotropic papovavirus	TACTGCTCCAGGAGGGGCACACCAAAGAGTAACTCAAGACTGGATGCTTCCTCTAATTCTAGGTTTATAT	DeRisi Lab
10000397	9627174_79	9627174	Monkey B-lymphotropic papovavirus	AAAGGAATGTCCTGATAAAGGGACCAATTAACAGTGGTAAAACTACTTTGGCTTCTGCTTTCATGCATTT	DeRisi Lab
10000398	9627174_79_rc	9627174	Monkey B-lymphotropic papovavirus	AAATGCATGAAAGCAGAAGCCAAAGTAGTTTTACCACTGTTAATTGGTCCCTTTATCAGGACATTCCTTT	DeRisi Lab
10000399	9627145_177	9627145	Human papillomavirus type 5	CTGCAAACAGGCAGGCACTTGCCCCCCTGATGTTATTAATAAAGTGGAACAAACAACAGTTGCTGACAAT	DeRisi Lab
10000400	9627145_177_rc	9627145	Human papillomavirus type 5	ATTGTCAGCAACTGTTGTTTGTTCCACTTTATTAATAACATCAGGGGGGCAAGTGCCTGCCTGTTTGCAG	DeRisi Lab
10000401	9627145_107	9627145	Human papillomavirus type 5	AAAGCTGGAAATCTTTTTTTACAAGGCTTTGGACACAATTAGACCTGAGTGATCAAGAAGAGGAGGGCGA	DeRisi Lab
10000402	9627145_107_rc	9627145	Human papillomavirus type 5	TCGCCCTCCTCTTCTTGATCACTCAGGTCTAATTGTGTCCAAAGCCTTGTAAAAAAAGATTTCCAGCTTT	DeRisi Lab
10000403	9627145_246	9627145	Human papillomavirus type 5	ACACAGAGTATTTCGCCTAAAATTACCAGATCCTAACAGATTTGCATTACCTGATATGTCTGTTTACAAC	DeRisi Lab
10000404	9627145_246_rc	9627145	Human papillomavirus type 5	GTTGTAAACAGACATATCAGGTAATGCAAATCTGTTAGGATCTGGTAATTTTAGGCGAAATACTCTGTGT	DeRisi Lab
10000405	9627145_110	9627145	Human papillomavirus type 5	GAGAATCTCAGCGAGCGTTTCAATGCTCTGCAAGATCAGCTAATGAACATTTATGAAGCTGCAGAACAAA	DeRisi Lab
10000406	9627145_110_rc	9627145	Human papillomavirus type 5	TTTGTTCTGCAGCTTCATAAATGTTCATTAGCTGATCTTGCAGAGCATTGAAACGCTCGCTGAGATTCTC	DeRisi Lab
10000407	9627145_179	9627145	Human papillomavirus type 5	AAACAACAGTTGCTGACAATATTTTAAAATATGGCAGTGCTGGTGTATTTTTTGGTGGCCTTGGTATTAG	DeRisi Lab
10000408	9627145_179_rc	9627145	Human papillomavirus type 5	CTAATACCAAGGCCACCAAAAAATACACCAGCACTGCCATATTTTAAAATATTGTCAGCAACTGTTGTTT	DeRisi Lab
10000409	9627154_174	9627154	Human papillomavirus type 8	TATCAAACCTGCAAACAGGCAGGTACATGCCCCCCTGATGTTATTAATAAAGTTGAGCAAACAACAGTTG	DeRisi Lab
10000410	9627154_174_rc	9627154	Human papillomavirus type 8	CAACTGTTGTTTGCTCAACTTTATTAATAACATCAGGGGGGCATGTACCTGCCTGTTTGCAGGTTTGATA	DeRisi Lab
10000411	9627154_93	9627154	Human papillomavirus type 8	AGAGTATTATCATATGTAAATTCCAAAAGCCAATTTTGGTTACAACCTCTTGGTGACTGTAAAATAGCAC	DeRisi Lab
10000412	9627154_93_rc	9627154	Human papillomavirus type 8	GTGCTATTTTACAGTCACCAAGAGGTTGTAACCAAAATTGGCTTTTGGAATTTACATATGATAATACTCT	DeRisi Lab
10000413	9627154_107	9627154	Human papillomavirus type 8	TGCAAGGCTTTGGACACAATTAGAGCTGAGTGATCAAGAAGACGAGGGCGAACATGGAGAATCTCAGCGA	DeRisi Lab
10000414	9627154_107_rc	9627154	Human papillomavirus type 8	TCGCTGAGATTCTCCATGTTCGCCCTCGTCTTCTTGATCACTCAGCTCTAATTGTGTCCAAAGCCTTGCA	DeRisi Lab
10000415	9627154_273	9627154	Human papillomavirus type 8	GTTTAACAGGCCTTTCTGGCTGCAGCGTGCCCAGGGTCATAATAATGGCATTCTCTGGGCTAATCAAATG	DeRisi Lab
10000416	9627154_273_rc	9627154	Human papillomavirus type 8	CATTTGATTAGCCCAGAGAATGCCATTATTATGACCCTGGGCACGCTGCAGCCAGAAAGGCCTGTTAAAC	DeRisi Lab
10000417	9627154_275	9627154	Human papillomavirus type 8	TTCTCTGGGCTAATCAAATGTTTGTCACTGTGGTAGACAACACGCGAAACACCAATTTTAGTATTTCAGT	DeRisi Lab
10000418	9627154_275_rc	9627154	Human papillomavirus type 8	ACTGAAATACTAAAATTGGTGTTTCGCGTGTTGTCTACCACAGTGACAAACATTTGATTAGCCCAGAGAA	DeRisi Lab
10000419	9627090_269	9627090	Human papillomavirus type 11	CAAAAGGCTCAGGGACATAACAATGGTATTTGCTGGGGAAACCACTTGTTTGTTACTGTGGTAGATACCA	DeRisi Lab
10000420	9627090_269_rc	9627090	Human papillomavirus type 11	TGGTATCTACCACAGTAACAAACAAGTGGTTTCCCCAGCAAATACCATTGTTATGTCCCTGAGCCTTTTG	DeRisi Lab
10000421	9627090_82	9627090	Human papillomavirus type 11	CAGGCTAAATATGTAAAAGATTGTGCAATTATGTGCAGACATTATAAACATGCAGAAATGAAAAAGATGT	DeRisi Lab
10000422	9627090_82_rc	9627090	Human papillomavirus type 11	ACATCTTTTTCATTTCTGCATGTTTATAATGTCTGCACATAATTGCACAATCTTTTACATATTTAGCCTG	DeRisi Lab
10000423	9627090_274	9627090	Human papillomavirus type 11	TAATTCAGATTATAAGGAATACATGCGCCATGTGGAGGAGTTTGATTTACAGTTTATTTTTCAATTGTGT	DeRisi Lab
10000424	9627090_274_rc	9627090	Human papillomavirus type 11	ACACAATTGAAAAATAAACTGTAAATCAAACTCCTCCACATGGCGCATGTATTCCTTATAATCTGAATTA	DeRisi Lab
10000425	9627090_258	9627090	Human papillomavirus type 11	TTGATATTTGTGGAACTGTCTGCAAATATCCTGATTATTTGCAAATGGCTGCAGACCCTTATGGTGATAG	DeRisi Lab
10000426	9627090_258_rc	9627090	Human papillomavirus type 11	CTATCACCATAAGGGTCTGCAGCCATTTGCAAATAATCAGGATATTTGCAGACAGTTCCACAAATATCAA	DeRisi Lab
10000427	9627090_261	9627090	Human papillomavirus type 11	TTTTTTATTTGCGAAAGGAACAAATGTTTGCTAGACACTTTTTTAATAGGGCCGGTACTGTGGGGGAACC	DeRisi Lab
10000428	9627090_261_rc	9627090	Human papillomavirus type 11	GGTTCCCCCACAGTACCGGCCCTATTAAAAAAGTGTCTAGCAAACATTTGTTCCTTTCGCAAATAAAAAA	DeRisi Lab
10000429	9627100_145	9627100	Human papillomavirus type 16	AGTAACACTACACCCATAGTACATTTAAAAGGTGATGCTAATACTTTAAAATGTTTAAGATATAGATTTA	DeRisi Lab
10000430	9627100_145_rc	9627100	Human papillomavirus type 16	TAAATCTATATCTTAAACATTTTAAAGTATTAGCATCACCTTTTAAATGTACTATGGGTGTAGTGTTACT	DeRisi Lab
10000431	9626069_80	9626069	Human papillomavirus type 18	CATGGAATAGATGATAGCAATTTTGATTTGTCAGAAATGGTACAATGGGCATTTGATAATGAGCTGACAG	DeRisi Lab
10000432	9626069_80_rc	9626069	Human papillomavirus type 18	CTGTCAGCTCATTATCAAATGCCCATTGTACCATTTCTGACAAATCAAAATTGCTATCATCTATTCCATG	DeRisi Lab
10000433	9626063_102	9626063	Human papillomavirus type 1a	GGAAATCTTTCTTTGAAAGGTTTTGGCAACAGTTAGAATTAAGTGACCAAGAAGACGAGGGAAACGATGG	DeRisi Lab
10000434	9626063_102_rc	9626063	Human papillomavirus type 1a	CCATCGTTTCCCTCGTCTTCTTGGTCACTTAATTCTAACTGTTGCCAAAACCTTTCAAAGAAAGATTTCC	DeRisi Lab
10000435	9626063_85	9626063	Human papillomavirus type 1a	GCCAAAGAAAAACTGTTTGTTAATATTTGGACCTCCAAATACAGGAAAATCAATGTTTTGTACAAGTTTA	DeRisi Lab
10000436	9626063_85_rc	9626063	Human papillomavirus type 1a	TAAACTTGTACAAAACATTGATTTTCCTGTATTTGGAGGTCCAAATATTAACAAACAGTTTTTCTTTGGC	DeRisi Lab
10000437	9626063_160	9626063	Human papillomavirus type 1a	ACATTCAAAATAAAATTGAGCATACAACAATTGCTGATAAAATATTGCAATATGGCAGTCTGGGAGTTTT	DeRisi Lab
10000438	9626063_160_rc	9626063	Human papillomavirus type 1a	AAAACTCCCAGACTGCCATATTGCAATATTTTATCAGCAATTGTTGTATGCTCAATTTTATTTTGAATGT	DeRisi Lab
10000439	9626063_241	9626063	Human papillomavirus type 1a	TCTGTCATAGAAGATGGTGACATGATGGATATTGGTTTTGGGGCTATGGATTTTGCTGCTTTACAGCAAG	DeRisi Lab
10000440	9626063_241_rc	9626063	Human papillomavirus type 1a	CTTGCTGTAAAGCAGCAAAATCCATAGCCCCAAAACCAATATCCATCATGTCACCATCTTCTATGACAGA	DeRisi Lab
10000441	9626063_76	9626063	Human papillomavirus type 1a	TCTAAGCTCTAATTCACAGGCAAAATATGTGAAAGACTGTGCACAAATGGTAAGACACTATTTACGTGCT	DeRisi Lab
10000442	9626063_76_rc	9626063	Human papillomavirus type 1a	AGCACGTAAATAGTGTCTTACCATTTGTGCACAGTCTTTCACATATTTTGCCTGTGAATTAGAGCTTAGA	DeRisi Lab
10000443	9626032_231	9626032	Human papillomavirus type 2a	GGCCTAAACGACGTAAACGTGTCCACTATTTCTTTGCAGATGGCTTTGTGGCGGCCTAATGAAAGCAAGG	DeRisi Lab
10000444	9626032_231_rc	9626032	Human papillomavirus type 2a	CCTTGCTTTCATTAGGCCGCCACAAAGCCATCTGCAAAGAAATAGTGGACACGTTTACGTCGTTTAGGCC	DeRisi Lab
10000445	9626032_109	9626032	Human papillomavirus type 2a	ACCGTTTAGATGCGTGCCAGGAGACGTTGCTAGAACTGTATGAAAAGGATAGCAACAAACTTGAGGATCA	DeRisi Lab
10000446	9626032_109_rc	9626032	Human papillomavirus type 2a	TGATCCTCAAGTTTGTTGCTATCCTTTTCATACAGTTCTAGCAACGTCTCCTGGCACGCATCTAAACGGT	DeRisi Lab
10000447	9626032_259	9626032	Human papillomavirus type 2a	GTACCAATACCTGTAAATATCCTGATTATCTGAAGATGGCTGCAGAGCCTTATGGTGATTCTATGTTCTT	DeRisi Lab
10000448	9626032_259_rc	9626032	Human papillomavirus type 2a	AAGAACATAGAATCACCATAAGGCTCTGCAGCCATCTTCAGATAATCAGGATATTTACAGGTATTGGTAC	DeRisi Lab
10000449	9626032_267	9626032	Human papillomavirus type 2a	TCCACTCCTAGTGGCTCTATGGTGTCCTCTGAACAACAGTTGTTTAATAAGCCTTACTGGCTACGGAGGG	DeRisi Lab
10000450	9626032_267_rc	9626032	Human papillomavirus type 2a	CCCTCCGTAGCCAGTAAGGCTTATTAAACAACTGTTGTTCAGAGGACACCATAGAGCCACTAGGAGTGGA	DeRisi Lab
10000451	9626032_89	9626032	Human papillomavirus type 2a	AAAAATTGTATAGTGTTCTATGGACCTGCAGACACAGGCAAATCATATTTTTGCATGAGCTTGTTGCAGT	DeRisi Lab
10000452	9626032_89_rc	9626032	Human papillomavirus type 2a	ACTGCAACAAGCTCATGCAAAAATATGATTTGCCTGTGTCTGCAGGTCCATAGAACACTATACAATTTTT	DeRisi Lab
10000453	9627109_103	9627109	Human papillomavirus type 31	GTGGTTTTTACATTTCCAAATCCATTTCCATTTGACAAAAACGGAAATCCAGTATATGAATTAAGTGATA	DeRisi Lab
10000454	9627109_103_rc	9627109	Human papillomavirus type 31	TATCACTTAATTCATATACTGGATTTCCGTTTTTGTCAAATGGAAATGGATTTGGAAATGTAAAAACCAC	DeRisi Lab
10000455	9627109_276	9627109	Human papillomavirus type 31	TTAAAGATTATGTATTTTGGGAGGTTAATTTAAAAGAAAAGTTTTCTGCAGATTTAGATCAGTTTCCACT	DeRisi Lab
10000456	9627109_276_rc	9627109	Human papillomavirus type 31	AGTGGAAACTGATCTAAATCTGCAGAAAACTTTTCTTTTAAATTAACCTCCCAAAATACATAATCTTTAA	DeRisi Lab
10000457	9627118_51	9627118	Human papillomavirus type 33	ATAGATGAGCTAGAAGACAGCGGATATGGCAATACTGAAGTGGAAACTCAGCAGATGGTACAACAGGTAG	DeRisi Lab
10000458	9627118_51_rc	9627118	Human papillomavirus type 33	CTACCTGTTGTACCATCTGCTGAGTTTCCACTTCAGTATTGCCATATCCGCTGTCTTCTAGCTCATCTAT	DeRisi Lab
10000459	9627118_143	9627118	Human papillomavirus type 33	TGTGTAGTTCTAACGTTGCACCTATAGTGCATTTAAAAGGTGAATCAAATAGTTTAAAATGTTTAAGATA	DeRisi Lab
10000460	9627118_143_rc	9627118	Human papillomavirus type 33	TATCTTAAACATTTTAAACTATTTGATTCACCTTTTAAATGCACTATAGGTGCAACGTTAGAACTACACA	DeRisi Lab
10000461	9627118_279	9627118	Human papillomavirus type 33	AATTTTCAGCAGATTTAGATCAGTTTCCTTTGGGACGCAAGTTTTTATTACAGGCAGGTCTTAAAGCAAA	DeRisi Lab
10000462	9627118_279_rc	9627118	Human papillomavirus type 33	TTTGCTTTAAGACCTGCCTGTAATAAAAACTTGCGTCCCAAAGGAAACTGATCTAAATCTGCTGAAAATT	DeRisi Lab
10000463	9627127_262	9627127	Human papillomavirus type 35	AAGGCCATAATAATGGTATTTGTTGGAGTAACCAATTGTTTGTTACTGTAGTTGATACAACCCGTAGTAC	DeRisi Lab
10000464	9627127_262_rc	9627127	Human papillomavirus type 35	GTACTACGGGTTGTATCAACTACAGTAACAAACAATTGGTTACTCCAACAAATACCATTATTATGGCCTT	DeRisi Lab
10000465	9627165_263	9627165	Human papillomavirus type 39	CCAGTTATTTAATAAGCCTTATTGGCTACATAAGGCCCAGGGCCACAACAATGGTATATGTTGGCATAAT	DeRisi Lab
10000466	9627165_263_rc	9627165	Human papillomavirus type 39	ATTATGCCAACATATACCATTGTTGTGGCCCTGGGCCTTATGTAGCCAATAAGGCTTATTAAATAACTGG	DeRisi Lab
10000467	9627165_84	9627165	Human papillomavirus type 39	CAGTAATGCTGCAGCCTTTTTAAAAAGTAACTGCCAGGCAAAATATGTAAAAGATTGTGCAACAATGTGT	DeRisi Lab
10000468	9627165_84_rc	9627165	Human papillomavirus type 39	ACACATTGTTGCACAATCTTTTACATATTTTGCCTGGCAGTTACTTTTTAAAAAGGCTGCAGCATTACTG	DeRisi Lab
10000469	9627165_253	9627165	Human papillomavirus type 39	CTTTAGATATTTGTCAATCCATTTGTAAATATCCTGATTATTTGCAAATGTCTGCAGATGTGTATGGGGA	DeRisi Lab
10000470	9627165_253_rc	9627165	Human papillomavirus type 39	TCCCCATACACATCTGCAGACATTTGCAAATAATCAGGATATTTACAAATGGATTGACAAATATCTAAAG	DeRisi Lab
10000471	9627165_270	9627165	Human papillomavirus type 39	GAATATACCAGGCACGTGGAGGAGTATGATTTACAATTTATATTTCAACTGTGTACTGTCACATTAACAA	DeRisi Lab
10000472	9627165_270_rc	9627165	Human papillomavirus type 39	TTGTTAATGTGACAGTACACAGTTGAAATATAAATTGTAAATCATACTCCTCCACGTGCCTGGTATATTC	DeRisi Lab
10000473	9627165_249	9627165	Human papillomavirus type 39	TTGGAACTAGTAAACACCCCTATTGAGGATGGTGATATGATTGATACTGGCTATGGAGCTATGGACTTTG	DeRisi Lab
10000474	9627165_249_rc	9627165	Human papillomavirus type 39	CAAAGTCCATAGCTCCATAGCCAGTATCAATCATATCACCATCCTCAATAGGGGTGTTTACTAGTTCCAA	DeRisi Lab
10000475	9626041_260	9626041	Human papillomavirus type 41	GTAGCTACTGAGCAGCAGCTGTTTAACAGGCCCTTTTGGCTGCAGAGATCCCAGGGCCATAACAATGGCA	DeRisi Lab
10000476	9626041_260_rc	9626041	Human papillomavirus type 41	TGCCATTGTTATGGCCCTGGGATCTCTGCAGCCAAAAGGGCCTGTTAAACAGCTGCTGCTCAGTAGCTAC	DeRisi Lab
10000477	9626041_77	9626041	Human papillomavirus type 41	CACCTTTGAATTATCACGTATGGTACAGTGGGCACTGGACAACGATCTGCAAGATGAACATATGTTAGCT	DeRisi Lab
10000478	9626041_77_rc	9626041	Human papillomavirus type 41	AGCTAACATATGTTCATCTTGCAGATCGTTGTCCAGTGCCCACTGTACCATACGTGATAATTCAAAGGTG	DeRisi Lab
10000479	9626041_162	9626041	Human papillomavirus type 41	TGCTGATAGTATATTAAAGTATGGGAGTGTAGGGGTTTTCTTTGGCGGTCTGGGCATTGGCACAGGACGT	DeRisi Lab
10000480	9626041_162_rc	9626041	Human papillomavirus type 41	ACGTCCTGTGCCAATGCCCAGACCGCCAAAGAAAACCCCTACACTCCCATACTTTAATATACTATCAGCA	DeRisi Lab
10000481	9626041_270	9626041	Human papillomavirus type 41	CCCCTGAGAATTTGGCTTACATACACACAATGGATCCATCCATTATTGAAGACTGGCATTTAGCTGTCAC	DeRisi Lab
10000482	9626041_270_rc	9626041	Human papillomavirus type 41	GTGACAGCTAAATGCCAGTCTTCAATAATGGATGGATCCATTGTGTGTATGTAAGCCAAATTCTCAGGGG	DeRisi Lab
10000483	9626041_111	9626041	Human papillomavirus type 41	GGAACGATTAGACTATATACAAGAGCAGATACTGACACTATATGAGAAAGATAGTGTTGACCTAGAGGAT	DeRisi Lab
10000484	9626041_111_rc	9626041	Human papillomavirus type 41	ATCCTCTAGGTCAACACTATCTTTCTCATATAGTGTCAGTATCTGCTCTTGTATATAGTCTAATCGTTCC	DeRisi Lab
10000485	9627156_277	9627156	Human papillomavirus type 42	AGCTGCTAATTTTAAGGAATATTTAAGACATGCTGAAGAATATGATGTGCAATTTATATTTCAATTGTGT	DeRisi Lab
10000486	9627156_277_rc	9627156	Human papillomavirus type 42	ACACAATTGAAATATAAATTGCACATCATATTCTTCAGCATGTCTTAAATATTCCTTAAAATTAGCAGCT	DeRisi Lab
10000487	9627156_76	9627156	Human papillomavirus type 42	AATTTAACAGAAATGGTGCAATGGGCATATGATAATGATATTACTGAAGACAGTGACATTGCATATGAAT	DeRisi Lab
10000488	9627156_76_rc	9627156	Human papillomavirus type 42	ATTCATATGCAATGTCACTGTCTTCAGTAATATCATTATCATATGCCCATTGCACCATTTCTGTTAAATT	DeRisi Lab
10000489	9627156_80	9627156	Human papillomavirus type 42	CTGCTGCATTTTTAAAAAGTAACTGCCAGGCAAAATATGTAAAAGATTGTGGCGTCATGTGCAGACATTA	DeRisi Lab
10000490	9627156_80_rc	9627156	Human papillomavirus type 42	TAATGTCTGCACATGACGCCACAATCTTTTACATATTTTGCCTGGCAGTTACTTTTTAAAAATGCAGCAG	DeRisi Lab
10000491	9627156_271	9627156	Human papillomavirus type 42	ACTATTTAATAAACCATATTGGTTACAACAAGCACAAGGACACAATAATGGTATATGTTGGGGAAATCAG	DeRisi Lab
10000492	9627156_271_rc	9627156	Human papillomavirus type 42	CTGATTTCCCCAACATATACCATTATTGTGTCCTTGTGCTTGTTGTAACCAATATGGTTTATTAAATAGT	DeRisi Lab
10000493	9627156_251	9627156	Human papillomavirus type 42	GGTACAGACAATAGGGAAAATGTTTCTATGGATTATAAACAAACACAGTTGTGTTTAGTTGGCTGTAAAC	DeRisi Lab
10000494	9627156_251_rc	9627156	Human papillomavirus type 42	GTTTACAGCCAACTAAACACAACTGTGTTTGTTTATAATCCATAGAAACATTTTCCCTATTGTCTGTACC	DeRisi Lab
10000495	9628534_266	9628534	Human papillomavirus type 44	GGCGCAGGGCCACAATAATGGTATTTGTTGGGGAAATCAGTTATTTGTTACTGTTGTAGATACTACCCGT	DeRisi Lab
10000496	9628534_266_rc	9628534	Human papillomavirus type 44	ACGGGTAGTATCTACAACAGTAACAAATAACTGATTTCCCCAACAAATACCATTATTGTGGCCCTGCGCC	DeRisi Lab
10000497	9628534_241	9628534	Human papillomavirus type 44	AGGTAGGTAGAGGACAGCCCTTAGGTGTTGGTATTAGTGGGCATCCATTATTAAATAAATTGGATGATGT	DeRisi Lab
10000498	9628534_241_rc	9628534	Human papillomavirus type 44	ACATCATCCAATTTATTTAATAATGGATGCCCACTAATACCAACACCTAAGGGCTGTCCTCTACCTACCT	DeRisi Lab
10000499	9628534_255	9628534	Human papillomavirus type 44	GATATATGCACTGCTACATGTAAATATCCTGACTATTTACAAATGGCTGCAGATCCATATGGGGACAGAT	DeRisi Lab
10000500	9628534_255_rc	9628534	Human papillomavirus type 44	ATCTGTCCCCATATGGATCTGCAGCCATTTGTAAATAGTCAGGATATTTACATGTAGCAGTGCATATATC	DeRisi Lab
10000501	9628534_49	9628534	Human papillomavirus type 44	CTGTTTGACAGACCAGAATTAACGGACAGTGGATATGGCAATACTGAAGTGGAAGCTGAAACGCAGGTAG	DeRisi Lab
10000502	9628534_49_rc	9628534	Human papillomavirus type 44	CTACCTGCGTTTCAGCTTCCACTTCAGTATTGCCATATCCACTGTCCGTTAATTCTGGTCTGTCAAACAG	DeRisi Lab
10000503	9628534_144	9628534	Human papillomavirus type 44	ATTGTACAGCTACGCCTGTAGTTCAATTACAAGGTGATGCTAATTGTTTAAAGTGTTTAAGATATAGATT	DeRisi Lab
10000504	9628534_144_rc	9628534	Human papillomavirus type 44	AATCTATATCTTAAACACTTTAAACAATTAGCATCACCTTGTAATTGAACTACAGGCGTAGCTGTACAAT	DeRisi Lab
10000505	9627356_263	9627356	Human papillomavirus type 45	GGTTACATAAGGCCCAGGGCCATAACAATGGTATTTGTTGGCATAATCAGTTGTTTGTTACTGTAGTGGA	DeRisi Lab
10000506	9627356_263_rc	9627356	Human papillomavirus type 45	TCCACTACAGTAACAAACAACTGATTATGCCAACAAATACCATTGTTATGGCCCTGGGCCTTATGTAACC	DeRisi Lab
10000507	9627356_261	9627356	Human papillomavirus type 45	CAGTGGCTCTATTATTACTTCTGATTCTCAATTATTTAATAAGCCATATTGGTTACATAAGGCCCAGGGC	DeRisi Lab
10000508	9627356_261_rc	9627356	Human papillomavirus type 45	GCCCTGGGCCTTATGTAACCAATATGGCTTATTAAATAATTGAGAATCAGAAGTAATAATAGAGCCACTG	DeRisi Lab
10000509	9627356_269	9627356	Human papillomavirus type 45	AGCAGTATAGTAGACATGTGGAGGAATATGATTTACAGTTTATTTTTCAGTTGTGCACTATTACTTTAAC	DeRisi Lab
10000510	9627356_269_rc	9627356	Human papillomavirus type 45	GTTAAAGTAATAGTGCACAACTGAAAAATAAACTGTAAATCATATTCCTCCACATGTCTACTATACTGCT	DeRisi Lab
10000511	9627356_248	9627356	Human papillomavirus type 45	AACTTAAAAACACCATTATTGAGGATGGTGATATGGTGGATACAGGTTATGGGGCAATGGATTTTAGTAC	DeRisi Lab
10000512	9627356_248_rc	9627356	Human papillomavirus type 45	GTACTAAAATCCATTGCCCCATAACCTGTATCCACCATATCACCATCCTCAATAATGGTGTTTTTAAGTT	DeRisi Lab
10000513	9627356_96	9627356	Human papillomavirus type 45	AAGGTGCAATAATATCATTTGTAAATTCAAACAGCCATTTTTGGTTAGAACCGTTAGCAGATACTAAGGT	DeRisi Lab
10000514	9627356_96_rc	9627356	Human papillomavirus type 45	ACCTTAGTATCTGCTAACGGTTCTAACCAAAAATGGCTGTTTGAATTTACAAATGATATTATTGCACCTT	DeRisi Lab
10000515	9627136_108	9627136	Human papillomavirus type 47	AGGCTTTGGACACACTTAGACCTGAGTGACCAAGAAGACGAGGGCGAACATGGAGAATCTCAGCGAGCGT	DeRisi Lab
10000516	9627136_108_rc	9627136	Human papillomavirus type 47	ACGCTCGCTGAGATTCTCCATGTTCGCCCTCGTCTTCTTGGTCACTCAGGTCTAAGTGTGTCCAAAGCCT	DeRisi Lab
10000517	9627136_178	9627136	Human papillomavirus type 47	TAAAGTTGAGCAAACAACAGTTGCTGACAATATTTTGAAATATGGCAGTGCTGGTGTCTTTTTTGGAGGC	DeRisi Lab
10000518	9627136_178_rc	9627136	Human papillomavirus type 47	GCCTCCAAAAAAGACACCAGCACTGCCATATTTCAAAATATTGTCAGCAACTGTTGTTTGCTCAACTTTA	DeRisi Lab
10000519	9627136_110	9627136	Human papillomavirus type 47	TGGAGAATCTCAGCGAGCGTTTCAATGCTCTGCAAGAACAGCTAATGAACATTTATGAAGCTGCAGAACA	DeRisi Lab
10000520	9627136_110_rc	9627136	Human papillomavirus type 47	TGTTCTGCAGCTTCATAAATGTTCATTAGCTGTTCTTGCAGAGCATTGAAACGCTCGCTGAGATTCTCCA	DeRisi Lab
10000521	9627136_48	9627136	Human papillomavirus type 47	CAATTACAAAAACTAAAACGAAAGTATCTTAGTCCAAAAGCTGTCGCGCAGCTTAGTCCGCGTCTTGAGT	DeRisi Lab
10000522	9627136_48_rc	9627136	Human papillomavirus type 47	ACTCAAGACGCGGACTAAGCTGCGCGACAGCTTTTGGACTAAGATACTTTCGTTTTAGTTTTTGTAATTG	DeRisi Lab
10000523	9627136_238	9627136	Human papillomavirus type 47	CGGTAAAGTATACCTTCCTCCATCAACACCAGTGGCCAGGGTTCAAAGCACGGATGAATACATACAAAGG	DeRisi Lab
10000524	9627136_238_rc	9627136	Human papillomavirus type 47	CCTTTGTATGTATTCATCCGTGCTTTGAACCCTGGCCACTGGTGTTGATGGAGGAAGGTATACTTTACCG	DeRisi Lab
10000525	9627155_249	9627155	Human papillomavirus type 51	TTGTAAATATCCTGATTATTTAAAAATGTCTGCAGACACATATGGTAATTCCATGTTTTTTCATTTACGC	DeRisi Lab
10000526	9627155_249_rc	9627155	Human papillomavirus type 51	GCGTAAATGAAAAAACATGGAATTACCATATGTGTCTGCAGACATTTTTAAATAATCAGGATATTTACAA	DeRisi Lab
10000527	9627155_143	9627155	Human papillomavirus type 51	GCAACTCAGACTGCGTTTATAGTGCATTTAAAAGGTGATACAAATTGTTTAAAATGTTTTAGATACAGAT	DeRisi Lab
10000528	9627155_143_rc	9627155	Human papillomavirus type 51	ATCTGTATCTAAAACATTTTAAACAATTTGTATCACCTTTTAAATGCACTATAAACGCAGTCTGAGTTGC	DeRisi Lab
10000529	9627155_258	9627155	Human papillomavirus type 51	TGATTCTCAAATTTTTAATAAGCCTTATTGGCTCCACCGTGCGCAGGGTCACAATAATGGCATTTGCTGG	DeRisi Lab
10000530	9627155_258_rc	9627155	Human papillomavirus type 51	CCAGCAAATGCCATTATTGTGACCCTGCGCACGGTGGAGCCAATAAGGCTTATTAAAAATTTGAGAATCA	DeRisi Lab
10000531	9627155_80	9627155	Human papillomavirus type 51	TAGCAGATATAGATAGTAATGCTGCAGCGTTTTTAAAGAGTAATTGCCAAGCAAAATATGTAAAAGATTG	DeRisi Lab
10000532	9627155_80_rc	9627155	Human papillomavirus type 51	CAATCTTTTACATATTTTGCTTGGCAATTACTCTTTAAAAACGCTGCAGCATTACTATCTATATCTGCTA	DeRisi Lab
10000533	9627155_229	9627155	Human papillomavirus type 51	ATTCCTAAAGTATCTGCATTTCAATACAGGGTATTTAGGGTACAGTTACCAGATCCTAACAAGTTTGGAC	DeRisi Lab
10000534	9627155_229_rc	9627155	Human papillomavirus type 51	GTCCAAACTTGTTAGGATCTGGTAACTGTACCCTAAATACCCTGTATTGAAATGCAGATACTTTAGGAAT	DeRisi Lab
10000535	9627383_262	9627383	Human papillomavirus type 56	TTGGTTGCAACGTGCCCAAGGCCATAATAATGGCATTTGCTGGGGTAATCAATTATTTGTTACTGTAGTA	DeRisi Lab
10000536	9627383_262_rc	9627383	Human papillomavirus type 56	TACTACAGTAACAAATAATTGATTACCCCAGCAAATGCCATTATTATGGCCTTGGGCACGTTGCAACCAA	DeRisi Lab
10000537	9627383_252	9627383	Human papillomavirus type 56	CCTGTAAATATCCTGACTATTTAAAAATGTCTGCAGATGCCTATGGTGATTCTATGTGGTTTTACTTACG	DeRisi Lab
10000538	9627383_252_rc	9627383	Human papillomavirus type 56	CGTAAGTAAAACCACATAGAATCACCATAGGCATCTGCAGACATTTTTAAATAGTCAGGATATTTACAGG	DeRisi Lab
10000539	9627383_260	9627383	Human papillomavirus type 56	CCTAGTGGGTCTATGATTACGTCTGAGGCACAGTTATTTAATAAACCTTATTGGTTGCAACGTGCCCAAG	DeRisi Lab
10000540	9627383_260_rc	9627383	Human papillomavirus type 56	CTTGGGCACGTTGCAACCAATAAGGTTTATTAAATAACTGTGCCTCAGACGTAATCATAGACCCACTAGG	DeRisi Lab
10000541	9627383_268	9627383	Human papillomavirus type 56	GTACCTTAGACATGTGGAGGAATATGAATTACAATTTGTTTTTCAATTATGCAAAATTACTTTGTCTGCA	DeRisi Lab
10000542	9627383_268_rc	9627383	Human papillomavirus type 56	TGCAGACAAAGTAATTTTGCATAATTGAAAAACAAATTGTAATTCATATTCCTCCACATGTCTAAGGTAC	DeRisi Lab
10000543	9627383_82	9627383	Human papillomavirus type 56	CCTTTTTAAAAAGCAATATGCAGGCAAAATATGTAAAGGATTGTGGAATAATGTGTAGACATTATAAAAG	DeRisi Lab
10000544	9627383_82_rc	9627383	Human papillomavirus type 56	CTTTTATAATGTCTACACATTATTCCACAATCCTTTACATATTTTGCCTGCATATTGCTTTTTAAAAAGG	DeRisi Lab
10000545	9626033_230	9626033	Human papillomavirus type 57	AAACGTGTGCACTATTTCTTTGCAGATGGCTATGTGGCGGCCTAATGAAAGCAAGGTATACCTGCCTCCA	DeRisi Lab
10000546	9626033_230_rc	9626033	Human papillomavirus type 57	TGGAGGCAGGTATACCTTGCTTTCATTAGGCCGCCACATAGCCATCTGCAAAGAAATAGTGCACACGTTT	DeRisi Lab
10000547	9626033_109	9626033	Human papillomavirus type 57	CGTTTAGATGCGTGCCAGGAGACGTTGCTAGAACTGTATGAAAAAGATAGCAACAAACTTGAGGACCAAA	DeRisi Lab
10000548	9626033_109_rc	9626033	Human papillomavirus type 57	TTTGGTCCTCAAGTTTGTTGCTATCTTTTTCATACAGTTCTAGCAACGTCTCCTGGCACGCATCTAAACG	DeRisi Lab
10000549	9626033_89	9626033	Human papillomavirus type 57	GAATTGCATAGTGTTTTATGGACCTGCAGATACAGGCAAATCATATTTTTGCATGAGTCTTTTGCAGTTC	DeRisi Lab
10000550	9626033_89_rc	9626033	Human papillomavirus type 57	GAACTGCAAAAGACTCATGCAAAAATATGATTTGCCTGTATCTGCAGGTCCATAAAACACTATGCAATTC	DeRisi Lab
10000551	9626033_267	9626033	Human papillomavirus type 57	CAGTTATTTAACAAGCCTTACTGGCTGCGGAGGGCCCAGGGACATAACAATGGCATGTGCTGGGGCAATC	DeRisi Lab
10000552	9626033_267_rc	9626033	Human papillomavirus type 57	GATTGCCCCAGCACATGCCATTGTTATGTCCCTGGGCCCTCCGCAGCCAGTAAGGCTTGTTAAATAACTG	DeRisi Lab
10000553	9626033_274	9626033	Human papillomavirus type 57	TTAGGCATATGGAGGAATATGATTTGCAGTTCATTTTTCAACTGTGCAAAATAACACTCACCCCCGAGAT	DeRisi Lab
10000554	9626033_274_rc	9626033	Human papillomavirus type 57	ATCTCGGGGGTGAGTGTTATTTTGCACAGTTGAAAAATGAACTGCAAATCATATTCCTCCATATGCCTAA	DeRisi Lab
10000555	9626489_263	9626489	Human papillomavirus type 58	ATCACAATTATTTAATAAGCCTTATTGGCTACAGCGTGCACAAGGTCATAACAATGGCATTTGCTGGGGC	DeRisi Lab
10000556	9626489_263_rc	9626489	Human papillomavirus type 58	GCCCCAGCAAATGCCATTGTTATGACCTTGTGCACGCTGTAGCCAATAAGGCTTATTAAATAATTGTGAT	DeRisi Lab
10000557	9626489_95	9626489	Human papillomavirus type 58	GCATTATTTCATATGTAAATTCCAAAAGTCATTTTTGGTTGCAGCCATTATCAGATGCTAAACTAGGTAT	DeRisi Lab
10000558	9626489_95_rc	9626489	Human papillomavirus type 58	ATACCTAGTTTAGCATCTGATAATGGCTGCAACCAAAAATGACTTTTGGAATTTACATATGAAATAATGC	DeRisi Lab
10000559	9626489_51	9626489	Human papillomavirus type 58	AAAAATTATTGAGCTAGAAGACAGCGGATATGGCAATACTGAAGTGGAAACTGAGCAGATGGCACACCAG	DeRisi Lab
10000560	9626489_51_rc	9626489	Human papillomavirus type 58	CTGGTGTGCCATCTGCTCAGTTTCCACTTCAGTATTGCCATATCCGCTGTCTTCTAGCTCAATAATTTTT	DeRisi Lab
10000561	9626489_265	9626489	Human papillomavirus type 58	ACAATGGCATTTGCTGGGGCAATCAGTTATTTGTTACCGTGGTTGATACCACTCGTAGCACTAATATGAC	DeRisi Lab
10000562	9626489_265_rc	9626489	Human papillomavirus type 58	GTCATATTAGTGCTACGAGTGGTATCAACCACGGTAACAAATAACTGATTGCCCCAGCAAATGCCATTGT	DeRisi Lab
10000563	9626489_144	9626489	Human papillomavirus type 58	GTTCTAAAGTTTCACCTATCGTGCATTTAAAAGGTGACCCAAATAGTTTAAAATGTTTAAGATATAGATT	DeRisi Lab
10000564	9626489_144_rc	9626489	Human papillomavirus type 58	AATCTATATCTTAAACATTTTAAACTATTTGGGTCACCTTTTAAATGCACGATAGGTGAAACTTTAGAAC	DeRisi Lab
10000565	9626498_177	9626498	Human papillomavirus type 5b	CCAAACCTGCAAACAGGCAGGTACTTGCCCCCCTGATGTTATTAATAAAGTGGAACAGACAACAGTTGCT	DeRisi Lab
10000566	9626498_177_rc	9626498	Human papillomavirus type 5b	AGCAACTGTTGTCTGTTCCACTTTATTAATAACATCAGGGGGGCAAGTACCTGCCTGTTTGCAGGTTTGG	DeRisi Lab
10000567	9626498_261	9626498	Human papillomavirus type 5b	TTGTCCTCCTATTGAATTAAAAAATACATATATAGAAGATGGTGATATGGCAGATATAGGTTTTGGAAAT	DeRisi Lab
10000568	9626498_261_rc	9626498	Human papillomavirus type 5b	ATTTCCAAAACCTATATCTGCCATATCACCATCTTCTATATATGTATTTTTTAATTCAATAGGAGGACAA	DeRisi Lab
10000569	9626498_108	9626498	Human papillomavirus type 5b	TTTACAAGGCTTTGGACACAATTAGACCTGAGTGATCAAGAAGAGGAGGGCGAGGATGGAGAATCTCAGC	DeRisi Lab
10000570	9626498_108_rc	9626498	Human papillomavirus type 5b	GCTGAGATTCTCCATCCTCGCCCTCCTCTTCTTGATCACTCAGGTCTAATTGTGTCCAAAGCCTTGTAAA	DeRisi Lab
10000571	9626498_110	9626498	Human papillomavirus type 5b	CGAGGATGGAGAATCTCAGCGAGCGTTTCAATGCTCTGCAAGATCAGCTAATGAACATTTATGAAGCTGC	DeRisi Lab
10000572	9626498_110_rc	9626498	Human papillomavirus type 5b	GCAGCTTCATAAATGTTCATTAGCTGATCTTGCAGAGCATTGAAACGCTCGCTGAGATTCTCCATCCTCG	DeRisi Lab
10000573	9626498_265	9626498	Human papillomavirus type 5b	TCAGATGTCAGTTTGGATATTGTCAATGAAACTTGCAAATATCCAGATTTTTTAAAGATGCAAAATGATA	DeRisi Lab
10000574	9626498_265_rc	9626498	Human papillomavirus type 5b	TATCATTTTGCATCTTTAAAAAATCTGGATATTTGCAAGTTTCATTGACAATATCCAAACTGACATCTGA	DeRisi Lab
10000575	9626053_270	9626053	Human papillomavirus type 6b	AGGGACATAACAATGGTATTTGTTGGGGTAATCAACTGTTTGTTACTGTGGTAGATACCACACGCAGTAC	DeRisi Lab
10000576	9626053_270_rc	9626053	Human papillomavirus type 6b	GTACTGCGTGTGGTATCTACCACAGTAACAAACAGTTGATTACCCCAACAAATACCATTGTTATGTCCCT	DeRisi Lab
10000577	9626053_259	9626053	Human papillomavirus type 6b	TGGCACTACATGTAAATATCCAGATTATTTACAAATGGCTGCAGACCCATATGGTGATAGATTATTTTTT	DeRisi Lab
10000578	9626053_259_rc	9626053	Human papillomavirus type 6b	AAAAAATAATCTATCACCATATGGGTCTGCAGCCATTTGTAAATAATCTGGATATTTACATGTAGTGCCA	DeRisi Lab
10000579	9626053_255	9626053	Human papillomavirus type 6b	CCAGTGTTATACAGGATGGCGATATGGTTGACACAGGCTTTGGTGCTATGAATTTTGCTGATTTGCAGAC	DeRisi Lab
10000580	9626053_255_rc	9626053	Human papillomavirus type 6b	GTCTGCAAATCAGCAAAATTCATAGCACCAAAGCCTGTGTCAACCATATCGCCATCCTGTATAACACTGG	DeRisi Lab
10000581	9626053_268	9626053	Human papillomavirus type 6b	GTCCTCTGAGGCACAATTGTTTAATAAGCCATATTGGCTACAAAAAGCCCAGGGACATAACAATGGTATT	DeRisi Lab
10000582	9626053_268_rc	9626053	Human papillomavirus type 6b	AATACCATTGTTATGTCCCTGGGCTTTTTGTAGCCAATATGGCTTATTAAACAATTGTGCCTCAGAGGAC	DeRisi Lab
10000583	9626053_82	9626053	Human papillomavirus type 6b	CAGGCAAAATATGTGAAAGATTGTGCAACTATGTGTAGACATTATAAACATGCAGAAATGAGGAAGATGT	DeRisi Lab
10000584	9626053_82_rc	9626053	Human papillomavirus type 6b	ACATCTTCCTCATTTCTGCATGTTTATAATGTCTACACATAGTTGCACAATCTTTCACATATTTTGCCTG	DeRisi Lab
10000585	9627257_272	9627257	Human papillomavirus type 10	CAACAATGGTATATGCTGGGCTAACCAATTGTTTGTTACTGTGGTAGACACGACTCGCAGTACCAATATG	DeRisi Lab
10000586	9627257_272_rc	9627257	Human papillomavirus type 10	CATATTGGTACTGCGAGTCGTGTCTACCACAGTAACAAACAATTGGTTAGCCCAGCATATACCATTGTTG	DeRisi Lab
10000587	9627257_270	9627257	Human papillomavirus type 10	GAGGCTCAATTGTTTAATAAGCCATATTGGCTGCGGCGGGCCCAGGGGCACAACAATGGTATATGCTGGG	DeRisi Lab
10000588	9627257_270_rc	9627257	Human papillomavirus type 10	CCCAGCATATACCATTGTTGTGCCCCTGGGCCCGCCGCAGCCAATATGGCTTATTAAACAATTGAGCCTC	DeRisi Lab
10000589	9627257_257	9627257	Human papillomavirus type 10	TATTCAGGATGGTGATATGGTGGACACTGGCTATGGGGCCATGGACTTTACTGCTTTACAATTAAATAAG	DeRisi Lab
10000590	9627257_257_rc	9627257	Human papillomavirus type 10	CTTATTTAATTGTAAAGCAGTAAAGTCCATGGCCCCATAGCCAGTGTCCACCATATCACCATCCTGAATA	DeRisi Lab
10000591	9627257_241	9627257	Human papillomavirus type 10	TAGATGTCCCCAAGGTATCTGCATTTCAATATAGGGTGTTTCGGGTGCGGTTGCCTGACCCTAATAAGTT	DeRisi Lab
10000592	9627257_241_rc	9627257	Human papillomavirus type 10	AACTTATTAGGGTCAGGCAACCGCACCCGAAACACCCTATATTGAAATGCAGATACCTTGGGGACATCTA	DeRisi Lab
10000593	9627257_277	9627257	Human papillomavirus type 10	TTAAAGAATATTTGAGGCACGGAGAGGAATATGATTTGCAGTTCATTTTTCAGTTGTGTAAGGTAACATT	DeRisi Lab
10000594	9627257_277_rc	9627257	Human papillomavirus type 10	AATGTTACCTTACACAACTGAAAAATGAACTGCAAATCATATTCCTCTCCGTGCCTCAAATATTCTTTAA	DeRisi Lab
10000595	9627265_174	9627265	Human papillomavirus type 12	AACCTGCAAACAAGCAGGCACTTGCCCCCCTGATGTTCTCAATAAAGTGGAGCAAACAACAGTTGCTGAC	DeRisi Lab
10000596	9627265_174_rc	9627265	Human papillomavirus type 12	GTCAGCAACTGTTGTTTGCTCCACTTTATTGAGAACATCAGGGGGGCAAGTGCCTGCTTGTTTGCAGGTT	DeRisi Lab
10000597	9627265_279	9627265	Human papillomavirus type 12	AATTATGATTCTCAAAAATTTAGAGAATATTTAAGACATGTAGAGGAATATGAAATTTCTCTTATTTTAC	DeRisi Lab
10000598	9627265_279_rc	9627265	Human papillomavirus type 12	GTAAAATAAGAGAAATTTCATATTCCTCTACATGTCTTAAATATTCTCTAAATTTTTGAGAATCATAATT	DeRisi Lab
10000599	9627265_107	9627265	Human papillomavirus type 12	GGAAATCTTTTTTTGAAAGGCTTTGGACACAATTAGACCTGAGTGACCAAGAAGAGGAGGGCCAACATGG	DeRisi Lab
10000600	9627265_107_rc	9627265	Human papillomavirus type 12	CCATGTTGGCCCTCCTCTTCTTGGTCACTCAGGTCTAATTGTGTCCAAAGCCTTTCAAAAAAAGATTTCC	DeRisi Lab
10000601	9627265_272	9627265	Human papillomavirus type 12	AGTTTCTAGTGATGCTCAGTTGTTTAATAGGCCCTTCTGGCTTCAAAGAGCACAGGGTCATAATAATGGC	DeRisi Lab
10000602	9627265_272_rc	9627265	Human papillomavirus type 12	GCCATTATTATGACCCTGTGCTCTTTGAAGCCAGAAGGGCCTATTAAACAACTGAGCATCACTAGAAACT	DeRisi Lab
10000603	9627265_251	9627265	Human papillomavirus type 12	TGCCACAGGCAGTAAGGATGATAGACAGAACACATCATTTGATCCTAAACAAATCCAAATGTTTATAGTG	DeRisi Lab
10000604	9627265_251_rc	9627265	Human papillomavirus type 12	CACTATAAACATTTGGATTTGTTTAGGATCAAATGATGTGTTCTGTCTATCATCCTTACTGCCTGTGGCA	DeRisi Lab
10000605	9627272_264	9627272	Human papillomavirus type 14	TTTGGTTACAGCGCGCACAAGGCCACAATAATGGTATTTGTTGGTTTAATCAGTTATTTGTTACTGTTGT	DeRisi Lab
10000606	9627272_264_rc	9627272	Human papillomavirus type 14	ACAACAGTAACAAATAACTGATTAAACCAACAAATACCATTATTGTGGCCTTGTGCGCGCTGTAACCAAA	DeRisi Lab
10000607	9627272_98	9627272	Human papillomavirus type 14	AAATCTTTCTTTACAAGGCTTTGGAATCAATTAGAGCTGAGTGACCAAGAAGACGAGGGAGACAATGGAG	DeRisi Lab
10000608	9627272_98_rc	9627272	Human papillomavirus type 14	CTCCATTGTCTCCCTCGTCTTCTTGGTCACTCAGCTCTAATTGATTCCAAAGCCTTGTAAAGAAAGATTT	DeRisi Lab
10000609	9627272_164	9627272	Human papillomavirus type 14	AGAACCTGCAAGCAAGCAGGCACGTGTCCTCCTGATGTCATTAATAAAGTTGAAAGCACAACTATTGCTG	DeRisi Lab
10000610	9627272_164_rc	9627272	Human papillomavirus type 14	CAGCAATAGTTGTGCTTTCAACTTTATTAATGACATCAGGAGGACACGTGCCTGCTTGCTTGCAGGTTCT	DeRisi Lab
10000611	9627272_252	9627272	Human papillomavirus type 14	ATATAGTTAATGAAATTTGCAAATATCCAGACTTTCTGAAAATGCAAAATGATGTATATGGAGATTCCTG	DeRisi Lab
10000612	9627272_252_rc	9627272	Human papillomavirus type 14	CAGGAATCTCCATATACATCATTTTGCATTTTCAGAAAGTCTGGATATTTGCAAATTTCATTAACTATAT	DeRisi Lab
10000613	9627272_270	9627272	Human papillomavirus type 14	CTCAGAAATTTCAAGAATATTTAAGACATGTAGAAGAATATGAAATGTCTCTAATTTTACAACTATGTAA	DeRisi Lab
10000614	9627272_270_rc	9627272	Human papillomavirus type 14	TTACATAGTTGTAAAATTAGAGACATTTCATATTCTTCTACATGTCTTAAATATTCTTGAAATTTCTGAG	DeRisi Lab
10000615	9627277_105	9627277	Human papillomavirus type 15	TTTGGAGACAGTTAGAGCTCAGTGATCAAGAAGACGAGGGAGACGATGGATACTCTCAGCGAACGTTTCA	DeRisi Lab
10000616	9627277_105_rc	9627277	Human papillomavirus type 15	TGAAACGTTCGCTGAGAGTATCCATCGTCTCCCTCGTCTTCTTGATCACTGAGCTCTAACTGTCTCCAAA	DeRisi Lab
10000617	9627277_169	9627277	Human papillomavirus type 15	ATTGCAGATAAAATTTTGAAATATGGAAGTGCTGCTGTATTTTTTGGTGGGCTGGGAATTGGTACAGGCC	DeRisi Lab
10000618	9627277_169_rc	9627277	Human papillomavirus type 15	GGCCTGTACCAATTCCCAGCCCACCAAAAAATACAGCAGCACTTCCATATTTCAAAATTTTATCTGCAAT	DeRisi Lab
10000619	9627277_167	9627277	Human papillomavirus type 15	AAGCAGGTACCTGCCCCCCTGATGTTCTTAATAAAGTGGAACAAACAACTATTGCAGATAAAATTTTGAA	DeRisi Lab
10000620	9627277_167_rc	9627277	Human papillomavirus type 15	TTCAAAATTTTATCTGCAATAGTTGTTTGTTCCACTTTATTAAGAACATCAGGGGGGCAGGTACCTGCTT	DeRisi Lab
10000621	9627277_240	9627277	Human papillomavirus type 15	TATAATCCAGAAAAAGAAAGGTTGGTTTGGGCCTGTGTAGGCCTTGAAATAGGTAGAGGACAACCATTAG	DeRisi Lab
10000622	9627277_240_rc	9627277	Human papillomavirus type 15	CTAATGGTTGTCCTCTACCTATTTCAAGGCCTACACAGGCCCAAACCAACCTTTCTTTTTCTGGATTATA	DeRisi Lab
10000623	9627277_284	9627277	Human papillomavirus type 15	GAATGTAGATTTAACAGAAAAGTTATCTTTAGATTTGGATCAATATCCTTTGGGAAGAAAATTTATATTT	DeRisi Lab
10000624	9627277_284_rc	9627277	Human papillomavirus type 15	AAATATAAATTTTCTTCCCAAAGGATATTGATCCAAATCTAAAGATAACTTTTCTGTTAAATCTACATTC	DeRisi Lab
10000625	9627284_167	9627284	Human papillomavirus type 17	GGGTTGCAAGCAGGCTGGTACTTGCCCCCCTGATGTTATTAATAAAGTGGAACAGACTACAATAGCAGAT	DeRisi Lab
10000626	9627284_167_rc	9627284	Human papillomavirus type 17	ATCTGCTATTGTAGTCTGTTCCACTTTATTAATAACATCAGGGGGGCAAGTACCAGCCTGCTTGCAACCC	DeRisi Lab
10000627	9627284_108	9627284	Human papillomavirus type 17	GACAATCTCAGCGAACGTTTCAATGTACTGCAAGAGAACCTAATGGACATTTATGAGTCAGGTCAAGAAG	DeRisi Lab
10000628	9627284_108_rc	9627284	Human papillomavirus type 17	CTTCTTGACCTGACTCATAAATGTCCATTAGGTTCTCTTGCAGTACATTGAAACGTTCGCTGAGATTGTC	DeRisi Lab
10000629	9627284_106	9627284	Human papillomavirus type 17	GCTTTGGCATCAGTTAGATCTGAGTGATCAAGAAGAAGAGGGAGACGATGGACAATCTCAGCGAACGTTT	DeRisi Lab
10000630	9627284_106_rc	9627284	Human papillomavirus type 17	AAACGTTCGCTGAGATTGTCCATCGTCTCCCTCTTCTTCTTGATCACTCAGATCTAACTGATGCCAAAGC	DeRisi Lab
10000631	9627284_256	9627284	Human papillomavirus type 17	AATCAGATGTAAGTTTAGATATAGTTAATGAAACATGCAAATATCCTGATTTTTTAAGCATGGCAAATGA	DeRisi Lab
10000632	9627284_256_rc	9627284	Human papillomavirus type 17	TCATTTGCCATGCTTAAAAAATCAGGATATTTGCATGTTTCATTAACTATATCTAAACTTACATCTGATT	DeRisi Lab
10000633	9627284_239	9627284	Human papillomavirus type 17	CACATTACCAGATCCTAATAAGTTTGCCTTGGCAGATATGTCAGTTTACAATCCTGAAAAGGAAAGATTA	DeRisi Lab
10000634	9627284_239_rc	9627284	Human papillomavirus type 17	TAATCTTTCCTTTTCAGGATTGTAAACTGACATATCTGCCAAGGCAAACTTATTAGGATCTGGTAATGTG	DeRisi Lab
10000635	9627291_273	9627291	Human papillomavirus type 19	CCAGTGATGCTCAATTGTTTAACAGGCCATTTTGGTTGCAGCGCGCACAAGGTCATAACAATGGCATATG	DeRisi Lab
10000636	9627291_273_rc	9627291	Human papillomavirus type 19	CATATGCCATTGTTATGACCTTGTGCGCGCTGCAACCAAAATGGCCTGTTAAACAATTGAGCATCACTGG	DeRisi Lab
10000637	9627291_253	9627291	Human papillomavirus type 19	ATCATTTGACCCTAAACAGCTACAAATGTTTATTATAGGCTGTGCTCCCTGTATAGGGGAACACTGGGAT	DeRisi Lab
10000638	9627291_253_rc	9627291	Human papillomavirus type 19	ATCCCAGTGTTCCCCTATACAGGGAGCACAGCCTATAATAAACATTTGTAGCTGTTTAGGGTCAAATGAT	DeRisi Lab
10000639	9627291_176	9627291	Human papillomavirus type 19	ATAAAGTAGAACAAACTACAATAGCTGACAAAATCTTGCAATATGGCAGTGCTGGCGTCTTTTTTGGGGG	DeRisi Lab
10000640	9627291_176_rc	9627291	Human papillomavirus type 19	CCCCCAAAAAAGACGCCAGCACTGCCATATTGCAAGATTTTGTCAGCTATTGTAGTTTGTTCTACTTTAT	DeRisi Lab
10000641	9627291_236	9627291	Human papillomavirus type 19	GCAGCTAGTGGTAAGGTATACCTTCCACCATCTACACCAGTTGCCAGGGTACAAAGCACGGATGAATATG	DeRisi Lab
10000642	9627291_236_rc	9627291	Human papillomavirus type 19	CATATTCATCCGTGCTTTGTACCCTGGCAACTGGTGTAGATGGTGGAAGGTATACCTTACCACTAGCTGC	DeRisi Lab
10000643	9627291_261	9627291	Human papillomavirus type 19	AACAAAACAGATCTGATGTCAGTTTAGATATAGTAAATGAAACTTGTAAATATCCAGATTTCTTAAAGAT	DeRisi Lab
10000644	9627291_261_rc	9627291	Human papillomavirus type 19	ATCTTTAAGAAATCTGGATATTTACAAGTTTCATTTACTATATCTAAACTGACATCAGATCTGTTTTGTT	DeRisi Lab
10000645	9627298_108	9627298	Human papillomavirus type 25	AAGGCTTTGGCATCAATTAGACCTGAGTGACCAAGAAGACGAGGGCGAAAATGGAGAATCTCAGCGAGCG	DeRisi Lab
10000646	9627298_108_rc	9627298	Human papillomavirus type 25	CGCTCGCTGAGATTCTCCATTTTCGCCCTCGTCTTCTTGGTCACTCAGGTCTAATTGATGCCAAAGCCTT	DeRisi Lab
10000647	9627298_177	9627298	Human papillomavirus type 25	AATAAAGTGGAAAATACTACAATAGCTGACAAAATTTTACAATATGGCAGTGCTGGTGTGTTTTTCGGGG	DeRisi Lab
10000648	9627298_177_rc	9627298	Human papillomavirus type 25	CCCCGAAAAACACACCAGCACTGCCATATTGTAAAATTTTGTCAGCTATTGTAGTATTTTCCACTTTATT	DeRisi Lab
10000649	9627298_274	9627298	Human papillomavirus type 25	TATCCAGTGATGCTCAATTATTCAATAGGCCATTTTGGTTACAGCGAGCACAAGGTCATAACAATGGTAT	DeRisi Lab
10000650	9627298_274_rc	9627298	Human papillomavirus type 25	ATACCATTGTTATGACCTTGTGCTCGCTGTAACCAAAATGGCCTATTGAATAATTGAGCATCACTGGATA	DeRisi Lab
10000651	9627298_276	9627298	Human papillomavirus type 25	CAAGGTCATAACAATGGTATATGCTGGTTTAATCAGCTATTTGTCACTGTGGTAGACAACACACGCAACA	DeRisi Lab
10000652	9627298_276_rc	9627298	Human papillomavirus type 25	TGTTGCGTGTGTTGTCTACCACAGTGACAAATAGCTGATTAAACCAGCATATACCATTGTTATGACCTTG	DeRisi Lab
10000653	9627298_238	9627298	Human papillomavirus type 25	TTCCACCATCTACACCTGTTGCCAGGGTACAAAGCACGGATGAATATGTGCAAAGAACTAACATCTATTA	DeRisi Lab
10000654	9627298_238_rc	9627298	Human papillomavirus type 25	TAATAGATGTTAGTTCTTTGCACATATTCATCCGTGCTTTGTACCCTGGCAACAGGTGTAGATGGTGGAA	DeRisi Lab
10000655	9627320_265	9627320	Human papillomavirus type 30	AGGGACACAATAATGGCATTTGTTGGGGCAACCAGGTATTTGTTACTGTTGTGGACACCACTAGGAACAC	DeRisi Lab
10000656	9627320_265_rc	9627320	Human papillomavirus type 30	GTGTTCCTAGTGGTGTCCACAACAGTAACAAATACCTGGTTGCCCCAACAAATGCCATTATTGTGTCCCT	DeRisi Lab
10000657	9627320_226	9627320	Human papillomavirus type 30	TAAACATGTTCCCTATTTTCTTGCAGATGGCGGTGTGGCGGCCTAGTGAAACCAAGGTTTACCTGCCTCC	DeRisi Lab
10000658	9627320_226_rc	9627320	Human papillomavirus type 30	GGAGGCAGGTAAACCTTGGTTTCACTAGGCCGCCACACCGCCATCTGCAAGAAAATAGGGAACATGTTTA	DeRisi Lab
10000659	9627320_262	9627320	Human papillomavirus type 30	TTGCTACTCCTAGTGGGTCTATGGTAACCTCTGAGGCTCAGTTGTTTAATAAACCTTACTGGTTGCAACG	DeRisi Lab
10000660	9627320_262_rc	9627320	Human papillomavirus type 30	CGTTGCAACCAGTAAGGTTTATTAAACAACTGAGCCTCAGAGGTTACCATAGACCCACTAGGAGTAGCAA	DeRisi Lab
10000661	9627320_254	9627320	Human papillomavirus type 30	ACAATCCACCTGTAAATATCCTGATTATTTAAAAATGAGTGCAGACGCCTATGGCGATTCTATGTGGTTC	DeRisi Lab
10000662	9627320_254_rc	9627320	Human papillomavirus type 30	GAACCACATAGAATCGCCATAGGCGTCTGCACTCATTTTTAAATAATCAGGATATTTACAGGTGGATTGT	DeRisi Lab
10000663	9627320_240	9627320	Human papillomavirus type 30	CGTGGCCAACCTTTAGGTGTTGGTGTTAGTGGCAATCCTTTATTTAATAAATTGGATGACACTGAAAGTT	DeRisi Lab
10000664	9627320_240_rc	9627320	Human papillomavirus type 30	AACTTTCAGTGTCATCCAATTTATTAAATAAAGGATTGCCACTAACACCAACACCTAAAGGTTGGCCACG	DeRisi Lab
10000665	9627327_274	9627327	Human papillomavirus type 32	CACAATAATGGTATATGTTGGGGTAATCAAGTGTTTCTAACTGTTGTGGATACTACCCGTAGTACTAACA	DeRisi Lab
10000666	9627327_274_rc	9627327	Human papillomavirus type 32	TGTTAGTACTACGGGTAGTATCCACAACAGTTAGAAACACTTGATTACCCCAACATATACCATTATTGTG	DeRisi Lab
10000667	9627327_80	9627327	Human papillomavirus type 32	CTGACACAGATAGTAATGCAGCTGCATTTTTAAAAAGCAACTGTCAGGCAAAATATGTAAAAGATTGTGG	DeRisi Lab
10000668	9627327_80_rc	9627327	Human papillomavirus type 32	CCACAATCTTTTACATATTTTGCCTGACAGTTGCTTTTTAAAAATGCAGCTGCATTACTATCTGTGTCAG	DeRisi Lab
10000669	9627327_272	9627327	Human papillomavirus type 32	CTGATGCACAAATATTTAATAAACCATATTGGTTACAGCAGGCACAAGGCCACAATAATGGTATATGTTG	DeRisi Lab
10000670	9627327_272_rc	9627327	Human papillomavirus type 32	CAACATATACCATTATTGTGGCCTTGTGCCTGCTGTAACCAATATGGTTTATTAAATATTTGTGCATCAG	DeRisi Lab
10000671	9627327_236	9627327	Human papillomavirus type 32	CCGTGTGGCGGCCTAGTGACAACAAGGTTTATCTGCCTCCTCCTCCTGTTTCCAAGGTGGTCAGCACAGA	DeRisi Lab
10000672	9627327_236_rc	9627327	Human papillomavirus type 32	TCTGTGCTGACCACCTTGGAAACAGGAGGAGGAGGCAGATAAACCTTGTTGTCACTAGGCCGCCACACGG	DeRisi Lab
10000673	9627327_279	9627327	Human papillomavirus type 32	GGAATATCTACGCCATGCAGAGGAATATGATATACAGTTTATATTTCAATTGTGCAAAATTACATTATCT	DeRisi Lab
10000674	9627327_279_rc	9627327	Human papillomavirus type 32	AGATAATGTAATTTTGCACAATTGAAATATAAACTGTATATCATATTCCTCTGCATGGCGTAGATATTCC	DeRisi Lab
10000675	9627334_257	9627334	Human papillomavirus type 34	CTCAGATGCACAAATTTTTAATAAGCCTTATTGGTTGCAAAAGGCCCAGGGACAAAACAATGGCATTTGC	DeRisi Lab
10000676	9627334_257_rc	9627334	Human papillomavirus type 34	GCAAATGCCATTGTTTTGTCCCTGGGCCTTTTGCAACCAATAAGGCTTATTAAAAATTTGTGCATCTGAG	DeRisi Lab
10000677	9627334_81	9627334	Human papillomavirus type 34	ATAGCAATGCTGCTGCATTTTTAAAAAGCAATGCACAAGCAAAATATGTTAAGGATTGTGGAACAATGTG	DeRisi Lab
10000678	9627334_81_rc	9627334	Human papillomavirus type 34	CACATTGTTCCACAATCCTTAACATATTTTGCTTGTGCATTGCTTTTTAAAAATGCAGCAGCATTGCTAT	DeRisi Lab
10000679	9627334_50	9627334	Human papillomavirus type 34	TGTGAGGAACAAGACAGCGGATATGGCAATACTGAAGTGGAAACGTACGAGAGACAGGTACCGGGGCCGG	DeRisi Lab
10000680	9627334_50_rc	9627334	Human papillomavirus type 34	CCGGCCCCGGTACCTGTCTCTCGTACGTTTCCACTTCAGTATTGCCATATCCGCTGTCTTGTTCCTCACA	DeRisi Lab
10000681	9627334_94	9627334	Human papillomavirus type 34	GCAAGGTGTGGTTATTTCATATGTAAATTCCAATAGTCATTTTTGGTTATCGCCATTGGCTGATGCAAAA	DeRisi Lab
10000682	9627334_94_rc	9627334	Human papillomavirus type 34	TTTTGCATCAGCCAATGGCGATAACCAAAAATGACTATTGGAATTTACATATGAAATAACCACACCTTGC	DeRisi Lab
10000683	9627334_239	9627334	Human papillomavirus type 34	AGATTATAAACAAACACAGTTATGTATTGTAGGCTGTAAGCCTCCCTTAGGGGAACATTGGGGTACAGGC	DeRisi Lab
10000684	9627334_239_rc	9627334	Human papillomavirus type 34	GCCTGTACCCCAATGTTCCCCTAAGGGAGGCTTACAGCCTACAATACATAACTGTGTTTGTTTATAATCT	DeRisi Lab
10000685	9627341_269	9627341	Human papillomavirus type 3	TGCTCAGGGACACAATAATGGTATATGTTGGGCCAACCAATTGTTTGTGACTGTGGTGGATACCACACGT	DeRisi Lab
10000686	9627341_269_rc	9627341	Human papillomavirus type 3	ACGTGTGGTATCCACCACAGTCACAAACAATTGGTTGGCCCAACATATACCATTATTGTGTCCCTGAGCA	DeRisi Lab
10000687	9627341_110	9627341	Human papillomavirus type 3	AATGGAAACACTAGCGAACCGTTTAGATGTGTGCCAGGACAAAATACTAGAACTGTATGAAAAGGATAGC	DeRisi Lab
10000688	9627341_110_rc	9627341	Human papillomavirus type 3	GCTATCCTTTTCATACAGTTCTAGTATTTTGTCCTGGCACACATCTAAACGGTTCGCTAGTGTTTCCATT	DeRisi Lab
10000689	9627341_274	9627341	Human papillomavirus type 3	CTAAATTTAAAGAGTATTTAAGACACGGGGAGGAATATGATTTACAGTTTATATTCCAGTTGTGCAAAGT	DeRisi Lab
10000690	9627341_274_rc	9627341	Human papillomavirus type 3	ACTTTGCACAACTGGAATATAAACTGTAAATCATATTCCTCCCCGTGTCTTAAATACTCTTTAAATTTAG	DeRisi Lab
10000691	9627341_94	9627341	Human papillomavirus type 3	AGTTATATCTTATGCCAATTCCAGCAGCCATTTTTGGTTGCAACCATTAGCAGAAGCCAAGATAGGTTTG	DeRisi Lab
10000692	9627341_94_rc	9627341	Human papillomavirus type 3	CAAACCTATCTTGGCTTCTGCTAATGGTTGCAACCAAAAATGGCTGCTGGAATTGGCATAAGATATAACT	DeRisi Lab
10000693	9627341_106	9627341	Human papillomavirus type 3	AGGAGAGCCACTGTATACATTAAATGATCAAAACTGGAAATCCTTTTTTCAAAGGTTATGGGCACGTTTA	DeRisi Lab
10000694	9627341_106_rc	9627341	Human papillomavirus type 3	TAAACGTGCCCATAACCTTTGAAAAAAGGATTTCCAGTTTTGATCATTTAATGTATACAGTGGCTCTCCT	DeRisi Lab
10000695	9627349_255	9627349	Human papillomavirus type 40	GGTTATTCAGGATGGCGACATGGTGGATACTGGCTTTGGTGCTATGGATTTTGCTTCCTTGCAGGCCAAT	DeRisi Lab
10000696	9627349_255_rc	9627349	Human papillomavirus type 40	ATTGGCCTGCAAGGAAGCAAAATCCATAGCACCAAAGCCAGTATCCACCATGTCGCCATCCTGAATAACC	DeRisi Lab
10000697	9627349_276	9627349	Human papillomavirus type 40	GGAGGAGTTTGATTTGCAGTTTATTTTTCAGTTATGTGTAATTACCTTAAATGCAGAGGTTATGACATAT	DeRisi Lab
10000698	9627349_276_rc	9627349	Human papillomavirus type 40	ATATGTCATAACCTCTGCATTTAAGGTAATTACACATAACTGAAAAATAAACTGCAAATCAAACTCCTCC	DeRisi Lab
10000699	9627349_239	9627349	Human papillomavirus type 40	TTTCAGTGCCTAAGGTTTCTGGACATCAATACAGGGTATTTAGGGTACGTTTGCCTGACCCGAATAAGTT	DeRisi Lab
10000700	9627349_239_rc	9627349	Human papillomavirus type 40	AACTTATTCGGGTCAGGCAAACGTACCCTAAATACCCTGTATTGATGTCCAGAAACCTTAGGCACTGAAA	DeRisi Lab
10000701	9627349_1	9627349	Human papillomavirus type 40	TTAATAACAATTGTACTGTTAGTAAAGGGTGTAACCGAAAACGGTCCGACCGAAAGCGGTACATATAAAT	DeRisi Lab
10000702	9627349_1_rc	9627349	Human papillomavirus type 40	ATTTATATGTACCGCTTTCGGTCGGACCGTTTTCGGTTACACCCTTTACTAACAGTACAATTGTTATTAA	DeRisi Lab
10000703	9627349_261	9627349	Human papillomavirus type 40	AAATAGTTTATTTTTTTTTCTACGCAGGGAACAAATGTTTGTTAGGCACTTTTTTAATAGGGCAGGTACT	DeRisi Lab
10000704	9627349_261_rc	9627349	Human papillomavirus type 40	AGTACCTGCCCTATTAAAAAAGTGCCTAACAAACATTTGTTCCCTGCGTAGAAAAAAAAATAAACTATTT	DeRisi Lab
10000705	9627363_106	9627363	Human papillomavirus type 49	TTTTGAAAGGCTTTGGACACAATTAGAGCTCAGTGACCCAGAAGACGAGGCAGACAATGGAGGCACTCAA	DeRisi Lab
10000706	9627363_106_rc	9627363	Human papillomavirus type 49	TTGAGTGCCTCCATTGTCTGCCTCGTCTTCTGGGTCACTGAGCTCTAATTGTGTCCAAAGCCTTTCAAAA	DeRisi Lab
10000707	9627363_172	9627363	Human papillomavirus type 49	TTTACAGAACCTGCAAACAGGCAGGAAACTGTCCTCCGGATGTTGTTAATAAAGTGGAACAAACTACAAT	DeRisi Lab
10000708	9627363_172_rc	9627363	Human papillomavirus type 49	ATTGTAGTTTGTTCCACTTTATTAACAACATCCGGAGGACAGTTTCCTGCCTGTTTGCAGGTTCTGTAAA	DeRisi Lab
10000709	9627363_174	9627363	Human papillomavirus type 49	AAAGTGGAACAAACTACAATTGCTGACCAAATATTAAAATTTGGCAGCACTGGTGTGTTTTTTGGTGGTT	DeRisi Lab
10000710	9627363_174_rc	9627363	Human papillomavirus type 49	AACCACCAAAAAACACACCAGTGCTGCCAAATTTTAATATTTGGTCAGCAATTGTAGTTTGTTCCACTTT	DeRisi Lab
10000711	9627363_289	9627363	Human papillomavirus type 49	AAAAACTGTCTTTGGATTTGGATCAATATTCTTTAGGAAGAAAGTTTTTATTTCAAGCTGGGCTACAACG	DeRisi Lab
10000712	9627363_289_rc	9627363	Human papillomavirus type 49	CGTTGTAGCCCAGCTTGAAATAAAAACTTTCTTCCTAAAGAATATTGATCCAAATCCAAAGACAGTTTTT	DeRisi Lab
10000713	9627363_205	9627363	Human papillomavirus type 49	TTGCCTTTGATAATCCTGTGTTTGAAGAAGAAGTTACACAAATATTTGAAAGGGACGTAGCAGCTGTAGA	DeRisi Lab
10000714	9627363_205_rc	9627363	Human papillomavirus type 49	TCTACAGCTGCTACGTCCCTTTCAAATATTTGTGTAACTTCTTCTTCAAACACAGGATTATCAAAGGCAA	DeRisi Lab
10000715	9626597_253	9626597	Human papillomavirus type 4	GTATTGGTTAAACAGAGCTCAGGGTACAAATAATGGAATTTGTTGGGATAATCAGTTGTTTGTTACTCTT	DeRisi Lab
10000716	9626597_253_rc	9626597	Human papillomavirus type 4	AAGAGTAACAAACAACTGATTATCCCAACAAATTCCATTATTTGTACCCTGAGCTCTGTTTAACCAATAC	DeRisi Lab
10000717	9626597_233	9626597	Human papillomavirus type 4	AAACAAACACAGATGTTTATTATAGGTTGCACTCCTGCAATAGGTGAACATTGGGATAAAGCTGAACCTT	DeRisi Lab
10000718	9626597_233_rc	9626597	Human papillomavirus type 4	AAGGTTCAGCTTTATCCCAATGTTCACCTATTGCAGGAGTGCAACCTATAATAAACATCTGTGTTTGTTT	DeRisi Lab
10000719	9626597_228	9626597	Human papillomavirus type 4	GAGGAGGACCGCTTGGTATAGGTACTACAGGTCATCCTTTATATAATAAGTTTGGAGACACAGAAAATCC	DeRisi Lab
10000720	9626597_228_rc	9626597	Human papillomavirus type 4	GGATTTTCTGTGTCTCCAAACTTATTATATAAAGGATGACCTGTAGTACCTATACCAAGCGGTCCTCCTC	DeRisi Lab
10000721	9626597_90	9626597	Human papillomavirus type 4	ATGGATGATGCTACCTATGTGTGCTGGACATATATAGATCAAAATTTAAGGAATGCATTAGATGGTAATC	DeRisi Lab
10000722	9626597_90_rc	9626597	Human papillomavirus type 4	GATTACCATCTAATGCATTCCTTAAATTTTGATCTATATATGTCCAGCACACATAGGTAGCATCATCCAT	DeRisi Lab
10000723	9626597_87	9626597	Human papillomavirus type 4	GGAAAAGTAGTTTCATATGTAAATAGAAGTAGCCATTTTTGGTTGCAGCCTCTGATGGATTGCAAGGTAG	DeRisi Lab
10000724	9626597_87_rc	9626597	Human papillomavirus type 4	CTACCTTGCAATCCATCAGAGGCTGCAACCAAAAATGGCTACTTCTATTTACATATGAAACTACTTTTCC	DeRisi Lab
10000725	9627370_78	9627370	Human papillomavirus type 52	GAAATGGTGCAATGGGCATATGATCATGATATAACAGATGATAGTGACATAGCATATAAATATGCACAGT	DeRisi Lab
10000726	9627370_78_rc	9627370	Human papillomavirus type 52	ACTGTGCATATTTATATGCTATGTCACTATCATCTGTTATATCATGATCATATGCCCATTGCACCATTTC	DeRisi Lab
10000727	9627370_265	9627370	Human papillomavirus type 52	GTGCGCAGGGCCACAATAATGGCATATGTTGGGGCAATCAGTTGTTTGTCACAGTTGTGGATACCACTCG	DeRisi Lab
10000728	9627370_265_rc	9627370	Human papillomavirus type 52	CGAGTGGTATCCACAACTGTGACAAACAACTGATTGCCCCAACATATGCCATTATTGTGGCCCTGCGCAC	DeRisi Lab
10000729	9627370_145	9627370	Human papillomavirus type 52	ACTGCACCTATAATACACCTAAAAGGTGATCCTAATAGTTTAAAATGTTTAAGATATAGGGTAAAAACAC	DeRisi Lab
10000730	9627370_145_rc	9627370	Human papillomavirus type 52	GTGTTTTTACCCTATATCTTAAACATTTTAAACTATTAGGATCACCTTTTAGGTGTATTATAGGTGCAGT	DeRisi Lab
10000731	9627370_271	9627370	Human papillomavirus type 52	ATGGCGAGGAATTTGATTTACAATTTATTTTTCAATTGTGCAAAATTACATTAACAGCTGATGTTATGAC	DeRisi Lab
10000732	9627370_271_rc	9627370	Human papillomavirus type 52	GTCATAACATCAGCTGTTAATGTAATTTTGCACAATTGAAAAATAAATTGTAAATCAAATTCCTCGCCAT	DeRisi Lab
10000733	9627370_239	9627370	Human papillomavirus type 52	GGCCTGTACAGGCTTGGAAATTGGTAGGGGACAGCCTTTAGGTGTGGGTATTAGTGGGCATCCTTTATTA	DeRisi Lab
10000734	9627370_239_rc	9627370	Human papillomavirus type 52	TAATAAAGGATGCCCACTAATACCCACACCTAAAGGCTGTCCCCTACCAATTTCCAAGCCTGTACAGGCC	DeRisi Lab
10000735	9627377_263	9627377	Human papillomavirus type 53	TTCAGAGGCTCAATTGTTTAATAAGCCATATTGGCTGCAACGTGCCCAGGGACATAATAATGGCATCTGT	DeRisi Lab
10000736	9627377_263_rc	9627377	Human papillomavirus type 53	ACAGATGCCATTATTATGTCCCTGGGCACGTTGCAGCCAATATGGCTTATTAAACAATTGAGCCTCTGAA	DeRisi Lab
10000737	9627377_226	9627377	Human papillomavirus type 53	TCGTAAACGTATTCCCTATTTTCTTGCAGATGGCGGTGTGGCGGCCTAGTGACAGCAAGGTTTATCTGCC	DeRisi Lab
10000738	9627377_226_rc	9627377	Human papillomavirus type 53	GGCAGATAAACCTTGCTGTCACTAGGCCGCCACACCGCCATCTGCAAGAAAATAGGGAATACGTTTACGA	DeRisi Lab
10000739	9627377_82	9627377	Human papillomavirus type 53	TTAAAAAGTAATATGCAAGCAAAATATGTAAAAGACTGTGGAATAATGTGTAGACACTATAAACGGGCAC	DeRisi Lab
10000740	9627377_82_rc	9627377	Human papillomavirus type 53	GTGCCCGTTTATAGTGTCTACACATTATTCCACAGTCTTTTACATATTTTGCTTGCATATTACTTTTTAA	DeRisi Lab
10000741	9627377_250	9627377	Human papillomavirus type 53	CACCTATTGAGGATGGAGACATGGTGGACACAGGTTTTGGTGCATTAAACTTTAAAGCTTTGCAGGAATC	DeRisi Lab
10000742	9627377_250_rc	9627377	Human papillomavirus type 53	GATTCCTGCAAAGCTTTAAAGTTTAATGCACCAAAACCTGTGTCCACCATGTCTCCATCCTCAATAGGTG	DeRisi Lab
10000743	9627377_265	9627377	Human papillomavirus type 53	GACATAATAATGGCATCTGTTGGAACAATCAGTTATTTGTAACTGTTGTGGATACCACCAGGAATACAAA	DeRisi Lab
10000744	9627377_265_rc	9627377	Human papillomavirus type 53	TTTGTATTCCTGGTGGTATCCACAACAGTTACAAATAACTGATTGTTCCAACAGATGCCATTATTATGTC	DeRisi Lab
10000745	9627389_255	9627389	Human papillomavirus type 7	TACTAGAATTAAAAAGTGAAGTTATTGAGGATGGCGACATGGTTGATGCAGGCTTTGGTGCCATGGATTT	DeRisi Lab
10000746	9627389_255_rc	9627389	Human papillomavirus type 7	AAATCCATGGCACCAAAGCCTGCATCAACCATGTCGCCATCCTCAATAACTTCACTTTTTAATTCTAGTA	DeRisi Lab
10000747	9627389_270	9627389	Human papillomavirus type 7	GGATACAAAAGGCCCAGGGTCATAACAATGGCATTTGTTTTGGCAATCAGTTATTTGTTACAGTTGTAGA	DeRisi Lab
10000748	9627389_270_rc	9627389	Human papillomavirus type 7	TCTACAACTGTAACAAATAACTGATTGCCAAAACAAATGCCATTGTTATGACCCTGGGCCTTTTGTATCC	DeRisi Lab
10000749	9627389_2	9627389	Human papillomavirus type 7	AGGGCGTAACCGAAAACGGTCCGACCGAAAACGGTACATATAAAAACCAACCCAAAAAACCTGATCTGGG	DeRisi Lab
10000750	9627389_2_rc	9627389	Human papillomavirus type 7	CCCAGATCAGGTTTTTTGGGTTGGTTTTTATATGTACCGTTTTCGGTCGGACCGTTTTCGGTTACGCCCT	DeRisi Lab
10000751	9627389_250	9627389	Human papillomavirus type 7	AAATGTTGCTATGGATTATAAACAAACTCAGTTATGTATTGTAGGCTGTACTCCTCCTATTGGAGAATAT	DeRisi Lab
10000752	9627389_250_rc	9627389	Human papillomavirus type 7	ATATTCTCCAATAGGAGGAGTACAGCCTACAATACATAACTGAGTTTGTTTATAATCCATAGCAACATTT	DeRisi Lab
10000753	9627389_276	9627389	Human papillomavirus type 7	AAGAATATTTACGTCATGGGGAAGAGTTTGATTTACAGTTTATTTTTCAGTTATGTGTTATTACATTAAA	DeRisi Lab
10000754	9627389_276_rc	9627389	Human papillomavirus type 7	TTTAATGTAATAACACATAACTGAAAAATAAACTGTAAATCAAACTCTTCCCCATGACGTAAATATTCTT	DeRisi Lab
10000755	9627396_268	9627396	Human papillomavirus type 9	CTTCAGATGCTCAATTGTTTAATAGGCCATTTTGGCTCCAAAGAGCACAAGGTCACAACAATGGCATTTT	DeRisi Lab
10000756	9627396_268_rc	9627396	Human papillomavirus type 9	AAAATGCCATTGTTGTGACCTTGTGCTCTTTGGAGCCAAAATGGCCTATTAAACAATTGAGCATCTGAAG	DeRisi Lab
10000757	9627396_169	9627396	Human papillomavirus type 9	TGTCCACCAGATGTAATTAATAAAGTGGAGCACACAACTATTGCTGATAAAATTTTGCAATATGGAAGTG	DeRisi Lab
10000758	9627396_169_rc	9627396	Human papillomavirus type 9	CACTTCCATATTGCAAAATTTTATCAGCAATAGTTGTGTGCTCCACTTTATTAATTACATCTGGTGGACA	DeRisi Lab
10000759	9627396_105	9627396	Human papillomavirus type 9	ACCAAAGCTGGAAATCTTTTTTTAAAAGGCTTTGGACACAGTTAGATCTGAGTGATCAAGAAGACGAGGG	DeRisi Lab
10000760	9627396_105_rc	9627396	Human papillomavirus type 9	CCCTCGTCTTCTTGATCACTCAGATCTAACTGTGTCCAAAGCCTTTTAAAAAAAGATTTCCAGCTTTGGT	DeRisi Lab
10000761	9627396_107	9627396	Human papillomavirus type 9	AGTGATCAAGAAGACGAGGGAGAGGATGGAAACTCTCAGCGCACGTTTCAATGCACTGCAAGAGACTTTA	DeRisi Lab
10000762	9627396_107_rc	9627396	Human papillomavirus type 9	TAAAGTCTCTTGCAGTGCATTGAAACGTGCGCTGAGAGTTTCCATCCTCTCCCTCGTCTTCTTGATCACT	DeRisi Lab
10000763	9627396_171	9627396	Human papillomavirus type 9	AATTTTGCAATATGGAAGTGCTGGTGTGTTTTTCGGGGGCTTGGGAATAAGTACAGGCCGTGGCACTGGT	DeRisi Lab
10000764	9627396_171_rc	9627396	Human papillomavirus type 9	ACCAGTGCCACGGCCTGTACTTATTCCCAAGCCCCCGAAAAACACACCAGCACTTCCATATTGCAAAATT	DeRisi Lab
10000765	9627196_110	9627196	Cottontail rabbit papillomavirus	TGCAAACAGCAGAAGCCATTTTTGGCTGCAACCATTAGCAGACGCCAAGCTAGCGCTCGTGGATGATGCT	DeRisi Lab
10000766	9627196_110_rc	9627196	Cottontail rabbit papillomavirus	AGCATCATCCACGAGCGCTAGCTTGGCGTCTGCTAATGGTTGCAGCCAAAAATGGCTTCTGCTGTTTGCA	DeRisi Lab
10000767	9627196_121	9627196	Cottontail rabbit papillomavirus	CCATTAGAAATGGGACACCTGTGTATGAATTAAATGATGCAAACTGGAAATCTTTTTTTAAAAGGTTCTG	DeRisi Lab
10000768	9627196_121_rc	9627196	Cottontail rabbit papillomavirus	CAGAACCTTTTAAAAAAAGATTTCCAGTTTGCATCATTTAATTCATACACAGGTGTCCCATTTCTAATGG	DeRisi Lab
10000769	9627196_241	9627196	Cottontail rabbit papillomavirus	GCTTGTTCCAAAGGTTTCTCCAAACCAATACAGAGTATTTAGAATCAAACTCCCTGACCCTAACAAGTTT	DeRisi Lab
10000770	9627196_241_rc	9627196	Cottontail rabbit papillomavirus	AAACTTGTTAGGGTCAGGGAGTTTGATTCTAAATACTCTGTATTGGTTTGGAGAAACCTTTGGAACAAGC	DeRisi Lab
10000771	9627196_272	9627196	Cottontail rabbit papillomavirus	CTCCAGAAAGCTCAAGGCATGAACAATGGAGTTTGCTGGGACAATCAAATTTTTGTGACTGTGGTAGATA	DeRisi Lab
10000772	9627196_272_rc	9627196	Cottontail rabbit papillomavirus	TATCTACCACAGTCACAAAAATTTGATTGTCCCAGCAAACTCCATTGTTCATGCCTTGAGCTTTCTGGAG	DeRisi Lab
10000773	9627196_256	9627196	Cottontail rabbit papillomavirus	CGACTGTCCCCCCATTGAACTAGTGAACACTGTTATAGAAGATGGGGACATGTGTGAAATAGGCTTTGGG	DeRisi Lab
10000774	9627196_256_rc	9627196	Cottontail rabbit papillomavirus	CCCAAAGCCTATTTCACACATGTCCCCATCTTCTATAACAGTGTTCACTAGTTCAATGGGGGGACAGTCG	DeRisi Lab
10000775	9626482_87	9626482	Bovine polyomavirus	CAAAGATGGTGTGTATCCTGTTGAGTGTTGGTGTCCAGATCCAAGTAAAAATGAAAACACCAGATACTTT	DeRisi Lab
10000776	9626482_87_rc	9626482	Bovine polyomavirus	AAAGTATCTGGTGTTTTCATTTTTACTTGGATCTGGACACCAACACTCAACAGGATACACACCATCTTTG	DeRisi Lab
10000777	9626482_90	9626482	Bovine polyomavirus	ATATACAGGAGGTGTTAGCACTCCACCTGTGCTGCAGTTCACAAATACCGTGACAACCATTCTTCTTGAT	DeRisi Lab
10000778	9626482_90_rc	9626482	Bovine polyomavirus	ATCAAGAAGAATGGTTGTCACGGTATTTGTGAACTGCAGCACAGGTGGAGTGCTAACACCTCCTGTATAT	DeRisi Lab
10000779	9626482_102	9626482	Bovine polyomavirus	ACAGGTTGAGGAGGTCAGAATTTACCAAGGAGTTGAGGGCCTACCAGGAGATCCTGACATGGTCAGGTAC	DeRisi Lab
10000780	9626482_102_rc	9626482	Bovine polyomavirus	GTACCTGACCATGTCAGGATCTCCTGGTAGGCCCTCAACTCCTTGGTAAATTCTGACCTCCTCAACCTGT	DeRisi Lab
10000781	9626482_109	9626482	Bovine polyomavirus	GAATATTTTTTCCTTGTTCAATGTTTTCTTTCATGGTTAACAACCACATATCTCCCACCTCTGTCTCAAT	DeRisi Lab
10000782	9626482_109_rc	9626482	Bovine polyomavirus	ATTGAGACAGAGGTGGGAGATATGTGGTTGTTAACCATGAAAGAAAACATTGAACAAGGAAAAAATATTC	DeRisi Lab
10000783	9626482_80	9626482	Bovine polyomavirus	CTATAGAGGGAATAAATTACCATTTCTTTGCTGTAGGTGGCGAACCACTTGAAATCCAGTTCATATGTGA	DeRisi Lab
10000784	9626482_80_rc	9626482	Bovine polyomavirus	TCACATATGAACTGGATTTCAAGTGGTTCGCCACCTACAGCAAAGAAATGGTAATTTATTCCCTCTATAG	DeRisi Lab
10000785	9627180_131	9627180	BK polyomavirus	GTTCTTTTGTTTAAATGTTTCTTTTCTAAATTTACCTTAACACTTCCATCTAAATAATCTCTCAAACTGT	DeRisi Lab
10000786	9627180_131_rc	9627180	BK polyomavirus	ACAGTTTGAGAGATTATTTAGATGGAAGTGTTAAGGTAAATTTAGAAAAGAAACATTTAAACAAAAGAAC	DeRisi Lab
10000787	9627180_76	9627180	BK polyomavirus	TGTGGAAATCTACTGATGTGGGAGGCTGTAACTGTACAAACAGAGGTTATTGGAATAACTAGCATGCTTA	DeRisi Lab
10000788	9627180_76_rc	9627180	BK polyomavirus	TAAGCATGCTAGTTATTCCAATAACCTCTGTTTGTACAGTTACAGCCTCCCACATCAGTAGATTTCCACA	DeRisi Lab
10000789	9627180_66	9627180	BK polyomavirus	CGTGCAAGTGCCAAAACTACTAATAAAAGGAGGAGTAGAAGTTCTAGAAGTTAAAACTGGGGTAGATGCT	DeRisi Lab
10000790	9627180_66_rc	9627180	BK polyomavirus	AGCATCTACCCCAGTTTTAACTTCTAGAACTTCTACTCCTCCTTTTATTAGTAGTTTTGGCACTTGCACG	DeRisi Lab
10000791	9627180_61	9627180	BK polyomavirus	GGATGTTGCCTTTACTTCTAGGCCTGTACGGGACTGTAACACCTGCTCTTGAAGCATATGAAGATGGCCC	DeRisi Lab
10000792	9627180_61_rc	9627180	BK polyomavirus	GGGCCATCTTCATATGCTTCAAGAGCAGGTGTTACAGTCCCGTACAGGCCTAGAAGTAAAGGCAACATCC	DeRisi Lab
10000793	9627180_29	9627180	BK polyomavirus	GGCTGAAATTGCTGCTGGGGAGGCTGCTGCTGCTATAGAAGTTCAAATTGCATCCCTTGCTACTGTAGAG	DeRisi Lab
10000794	9627180_29_rc	9627180	BK polyomavirus	CTCTACAGTAGCAAGGGATGCAATTTGAACTTCTATAGCAGCAGCAGCCTCCCCAGCAGCAATTTCAGCC	DeRisi Lab
10000795	9628642_25	9628642	JC virus	GTAGCTGAAATTGCTGCTGGAGAGGCTGCTGCTACTATAGAAGTTGAAATTGCATCCCTTGCTACTGTAG	DeRisi Lab
10000796	9628642_25_rc	9628642	JC virus	CTACAGTAGCAAGGGATGCAATTTCAACTTCTATAGTAGCAGCAGCCTCTCCAGCAGCAATTTCAGCTAC	DeRisi Lab
10000797	9628421_38	9628421	Simian virus 40	ATTTGTATAGGCCAGATGATTACTATGATATTTTATTTCCTGGAGTACAAACCTTTGTTCACAGTGTTCA	DeRisi Lab
10000798	9628421_38_rc	9628421	Simian virus 40	TGAACACTGTGAACAAAGGTTTGTACTCCAGGAAATAAAATATCATAGTAATCATCTGGCCTATACAAAT	DeRisi Lab
10000799	9628421_86	9628421	Simian virus 40	TGCTGGGTTCCTGATCCAAGTAAAAATGAAAACACTAGATATTTTGGAACCTACACAGGTGGGGAAAATG	DeRisi Lab
10000800	9628421_86_rc	9628421	Simian virus 40	CATTTTCCCCACCTGTGTAGGTTCCAAAATATCTAGTGTTTTCATTTTTACTTGGATCAGGAACCCAGCA	DeRisi Lab
10000801	9628421_25	9628421	Simian virus 40	ACTGTGTCTGAAGCTGCTGCTGCTACTGGATTTTCAGTAGCTGAAATTGCTGCTGGAGAGGCCGCTGCTG	DeRisi Lab
10000802	9628421_25_rc	9628421	Simian virus 40	CAGCAGCGGCCTCTCCAGCAGCAATTTCAGCTACTGAAAATCCAGTAGCAGCAGCAGCTTCAGACACAGT	DeRisi Lab
10000803	9628421_59	9628421	Simian virus 40	CTTTACTTCTAGGCCTGTACGGAAGTGTTACTTCTGCTCTAAAAGCTTATGAAGATGGCCCCAACAAAAA	DeRisi Lab
10000804	9628421_59_rc	9628421	Simian virus 40	TTTTTGTTGGGGCCATCTTCATAAGCTTTTAGAGCAGAAGTAACACTTCCGTACAGGCCTAGAAGTAAAG	DeRisi Lab
10000805	9628421_23	9628421	Simian virus 40	ATTTCAGGTCCATGGGTGCTGCTTTAACACTGTTGGGGGACCTAATTGCTACTGTGTCTGAAGCTGCTGC	DeRisi Lab
10000806	9628421_23_rc	9628421	Simian virus 40	GCAGCAGCTTCAGACACAGTAGCAATTAGGTCCCCCAACAGTGTTAAAGCAGCACCCATGGACCTGAAAT	DeRisi Lab
10000807	9626978_151	9626978	Murine polyomavirus	TCTCCGTAGAGCCCTAAAAGTAAAGGGAGCATCCAGTCAGGGGCTGATCTTTGATTAGCTCCTCCAGGAG	DeRisi Lab
10000808	9626978_151_rc	9626978	Murine polyomavirus	CTCCTGGAGGAGCTAATCAAAGATCAGCCCCTGACTGGATGCTCCCTTTACTTTTAGGGCTCTACGGAGA	DeRisi Lab
10000809	9626978_87	9626978	Murine polyomavirus	GGTGAACTTAGAAAAGAAACATTTGAATAAGAAAACCCAGATATTTCCTCCTGGAATTGTTACTTCAAAT	DeRisi Lab
10000810	9626978_87_rc	9626978	Murine polyomavirus	ATTTGAAGTAACAATTCCAGGAGGAAATATCTGGGTTTTCTTATTCAAATGTTTCTTTTCTAAGTTCACC	DeRisi Lab
10000811	9626978_121	9626978	Murine polyomavirus	GCAGGACAGGTGGGGTTTGAAGGCCACCAGTGTAGGTTCCAAAGTATCTTGTATTCTCATTTTTGGCAGG	DeRisi Lab
10000812	9626978_121_rc	9626978	Murine polyomavirus	CCTGCCAAAAATGAGAATACAAGATACTTTGGAACCTACACTGGTGGCCTTCAAACCCCACCTGTCCTGC	DeRisi Lab
10000813	9626978_118	9626978	Murine polyomavirus	ACAAGCCATCTCCCTTACAAAGCGGCCCCACTCCATTTTCATTCAAAAGGATTGTGGTAGTAGTGTTAGT	DeRisi Lab
10000814	9626978_118_rc	9626978	Murine polyomavirus	ACTAACACTACTACCACAATCCTTTTGAATGAAAATGGAGTGGGGCCGCTTTGTAAGGGAGATGGCTTGT	DeRisi Lab
10000815	9626978_85	9626978	Murine polyomavirus	GGAATAAATAATCTTGATAATCTTAGAGATCATTTAGATGGAGCTGTAAAGGTGAACTTAGAAAAGAAAC	DeRisi Lab
10000816	9626978_85_rc	9626978	Murine polyomavirus	GTTTCTTTTCTAAGTTCACCTTTACAGCTCCATCTAAATGATCTCTAAGATTATCAAGATTATTTATTCC	DeRisi Lab
10000817	19919889_167	19919889	Carnation etched ring virus	CCAGCCTTCCTTGTTGAAAATGAAGCAGAGAGACGTAGAGGAAAGAAAAGAATGGTCGTCAACTACAAGG	DeRisi Lab
10000818	19919889_167_rc	19919889	Carnation etched ring virus	CCTTGTAGTTGACGACCATTCTTTTCTTTCCTCTACGTCTCTCTGCTTCATTTTCAACAAGGAAGGCTGG	DeRisi Lab
10000819	19919889_176	19919889	Carnation etched ring virus	TTTACTTGTCCACAAGGTCATTACCAATGGAACGTAGTACCTTTCGGTTTAAAGCAAGCACCAAGCATCT	DeRisi Lab
10000820	19919889_176_rc	19919889	Carnation etched ring virus	AGATGCTTGGTGCTTGCTTTAAACCGAAAGGTACTACGTTCCATTGGTAATGACCTTGTGGACAAGTAAA	DeRisi Lab
10000821	19919889_185	19919889	Carnation etched ring virus	CTCTCCAAGAAGAAAGCACAACTCTTCAAAGAAAAGATTAATTTCTTAGGATTAGAAATTGATCAAGGAA	DeRisi Lab
10000822	19919889_185_rc	19919889	Carnation etched ring virus	TTCCTTGATCAATTTCTAATCCTAAGAAATTAATCTTTTCTTTGAAGAGTTGTGCTTTCTTCTTGGAGAG	DeRisi Lab
10000823	19919889_169	19919889	Carnation etched ring virus	AATGGTCGTCAACTACAAGGCTATGAATAAAGCCACAAAAGGAGACGCTCATAATCTTCCAAACAAGGAT	DeRisi Lab
10000824	19919889_169_rc	19919889	Carnation etched ring virus	ATCCTTGTTTGGAAGATTATGAGCGTCTCCTTTTGTGGCTTTATTCATAGCCTTGTAGTTGACGACCATT	DeRisi Lab
10000825	19919889_173	19919889	Carnation etched ring virus	ATTTACAGCTCATTTGACTGTAAGTCAGGATTGTGGCAAGTTCTGCTAGATAAAGAATCGCAGCTTTTAA	DeRisi Lab
10000826	19919889_173_rc	19919889	Carnation etched ring virus	TTAAAAGCTGCGATTCTTTATCTAGCAGAACTTGCCACAATCCTGACTTACAGTCAAATGAGCTGTAAAT	DeRisi Lab
10000827	9626938_240	9626938	Cauliflower mosaic virus	TCCAGAGCAAACGGCTCCTGGTAAAGAATCAACAAATCCGTTGATGGCTAATATCTTGCCAAAAGATATG	DeRisi Lab
10000828	9626938_240_rc	9626938	Cauliflower mosaic virus	CATATCTTTTGGCAAGATATTAGCCATCAACGGATTTGTTGATTCTTTACCAGGAGCCGTTTGCTCTGGA	DeRisi Lab
10000829	9626938_190	9626938	Cauliflower mosaic virus	GTCACTACGAATGGAATGTGGTCCCTTTCGGCTTAAAGCAAGCTCCATCCATATTCCAAAGACACATGGA	DeRisi Lab
10000830	9626938_190_rc	9626938	Cauliflower mosaic virus	TCCATGTGTCTTTGGAATATGGATGGAGCTTGCTTTAAGCCGAAAGGGACCACATTCCATTCGTAGTGAC	DeRisi Lab
10000831	9626938_35	9626938	Cauliflower mosaic virus	GTCTTCTTGGTGCAGCCAAAGGTAATCTAGCATACGGTAAGTTTATGTTTACTGTATACCCTAAGTTTGG	DeRisi Lab
10000832	9626938_35_rc	9626938	Cauliflower mosaic virus	CCAAACTTAGGGTATACAGTAAACATAAACTTACCGTATGCTAGATTACCTTTGGCTGCACCAAGAAGAC	DeRisi Lab
10000833	9626938_172	9626938	Cauliflower mosaic virus	TACTTGAGAAAGTATGTTCAGAAAATCCATTAGATCCTAACAAGACTAAGCAATGGATGAAAGCTTCTAT	DeRisi Lab
10000834	9626938_172_rc	9626938	Cauliflower mosaic virus	ATAGAAGCTTTCATCCATTGCTTAGTCTTGTTAGGATCTAATGGATTTTCTGAACATACTTTCTCAAGTA	DeRisi Lab
10000835	9626938_310	9626938	Cauliflower mosaic virus	GAAGCTAGAAGTACCGCTTAGGCAGGAGGCCGTTAGGGAAAAGATGCTAAGGCAGGGTTGGTTACGTTGA	DeRisi Lab
10000836	9626938_310_rc	9626938	Cauliflower mosaic virus	TCAACGTAACCAACCCTGCCTTAGCATCTTTTCCCTAACGGCCTCCTGCCTAAGCGGTACTTCTAGCTTC	DeRisi Lab
10000837	20143424_156	20143424	Figwort mosaic virus	ACAAAGTATGTTCAGAAAATCCTATAGACCCTATTAAGTCTAAACAATGGATGAAAGCATCAATTAAATT	DeRisi Lab
10000838	20143424_156_rc	20143424	Figwort mosaic virus	AATTTAATTGATGCTTTCATCCATTGTTTAGACTTAATAGGGTCTATAGGATTTTCTGAACATACTTTGT	DeRisi Lab
10000839	20143424_228	20143424	Figwort mosaic virus	AGTCCGGTTGCAAACGGCTCCGGTAAAGACTCAACAAATCCGTTGAACCCTGTTGCTTTGGGAAAAAGCA	DeRisi Lab
10000840	20143424_228_rc	20143424	Figwort mosaic virus	TGCTTTTTCCCAAAGCAACAGGGTTCAACGGATTTGTTGAGTCTTTACCGGAGCCGTTTGCAACCGGACT	DeRisi Lab
10000841	20143424_154	20143424	Figwort mosaic virus	AAGGTATTTTCTAATTACAGAAAAATATCAAAAAATAGAACAATTACTAGACAAAGTATGTTCAGAAAAT	DeRisi Lab
10000842	20143424_154_rc	20143424	Figwort mosaic virus	ATTTTCTGAACATACTTTGTCTAGTAATTGTTCTATTTTTTGATATTTTTCTGTAATTAGAAAATACCTT	DeRisi Lab
10000843	20143424_199	20143424	Figwort mosaic virus	TAGTTCAGGAAGCTTCAAACAAGCAGAAAAGAATTATCACAGCAATGATAAAGAATTACTAGCAGTCAAG	DeRisi Lab
10000844	20143424_199_rc	20143424	Figwort mosaic virus	CTTGACTGCTAGTAATTCTTTATCATTGCTGTGATAATTCTTTTCTGCTTGTTTGAAGCTTCCTGAACTA	DeRisi Lab
10000845	20143424_290	20143424	Figwort mosaic virus	GAAGTACCGCCGAGGCAGGAGGCCGTTAGGGAAAAAGGGACTGTTTTGACCGTCAAAGTATCAGGCTGGC	DeRisi Lab
10000846	20143424_290_rc	20143424	Figwort mosaic virus	GCCAGCCTGATACTTTGACGGTCAAAACAGTCCCTTTTTCCCTAACGGCCTCCTGCCTCGGCGGTACTTC	DeRisi Lab
10000847	11344952_62	11344952	Soybean chlorotic mottle virus	ACATCAAACAACTAGTACTATAGGAGTATTAGACATAGATTGTGTTGCAAACACAGAAAAAATAATAAAA	DeRisi Lab
10000848	11344952_62_rc	11344952	Soybean chlorotic mottle virus	TTTTATTATTTTTTCTGTGTTTGCAACACAATCTATGTCTAATACTCCTATAGTACTAGTTGTTTGATGT	DeRisi Lab
10000849	11344952_95	11344952	Soybean chlorotic mottle virus	AGGTAAAAAGAAATGTCAATGTTGGCTATGCCACGAAGAAGGACACTATGCGAATGAGTGCCCAAAAAAG	DeRisi Lab
10000850	11344952_95_rc	11344952	Soybean chlorotic mottle virus	CTTTTTTGGGCACTCATTCGCATAGTGTCCTTCTTCGTGGCATAGCCAACATTGACATTTCTTTTTACCT	DeRisi Lab
10000851	11344952_266	11344952	Soybean chlorotic mottle virus	TCAAATAAAAAATTGTGAAGAAAAATCTGTTAGAAGATTTGATGGAACAACTAAAAAACTAAACAAGAAA	DeRisi Lab
10000852	11344952_266_rc	11344952	Soybean chlorotic mottle virus	TTTCTTGTTTAGTTTTTTAGTTGTTCCATCAAATCTTCTAACAGATTTTTCTTCACAATTTTTTATTTGA	DeRisi Lab
10000853	11344952_130	11344952	Soybean chlorotic mottle virus	GGCTTAATTCGAGAATCTCAAAGTCCACACAGTGCACCGGCATTCTATGTCGAAAATCACAATGAAATCA	DeRisi Lab
10000854	11344952_130_rc	11344952	Soybean chlorotic mottle virus	TGATTTCATTGTGATTTTCGACATAGAATGCCGGTGCACTGTGTGGACTTTGAGATTCTCGAATTAAGCC	DeRisi Lab
10000855	11344952_140	11344952	Soybean chlorotic mottle virus	CTCTAACAGCTTTTTCATGTCCACCTCAGAAACATTACGAATGGAATGTTTTAAGTTTTGGACTTAAACA	DeRisi Lab
10000856	11344952_140_rc	11344952	Soybean chlorotic mottle virus	TGTTTAAGTCCAAAACTTAAAACATTCCATTCGTAATGTTTCTGAGGTGGACATGAAAAAGCTGTTAGAG	DeRisi Lab
10000857	9625564_266	9625564	Commelina yellow mottle virus	TTCATTCATCATAATAGAGACGGATGGTTGTATGACTGGCTGGGGAGCCGTCTGCAAATGGAAAATGTCA	DeRisi Lab
10000858	9625564_266_rc	9625564	Commelina yellow mottle virus	TGACATTTTCCATTTGCAGACGGCTCCCCAGCCAGTCATACAACCATCCGTCTCTATTATGATGAATGAA	DeRisi Lab
10000859	9625564_248	9625564	Commelina yellow mottle virus	AGAAAAGTTCATAGCTGTTTACATTGATGATATACTTGTTTTCTCAGAAACAGCAGAACAACATTCGCAG	DeRisi Lab
10000860	9625564_248_rc	9625564	Commelina yellow mottle virus	CTGCGAATGTTGTTCTGCTGTTTCTGAGAAAACAAGTATATCATCAATGTAAACAGCTATGAACTTTTCT	DeRisi Lab
10000861	9625564_235	9625564	Commelina yellow mottle virus	CAGAAATTGACCCCATCACAGGGAAGGAGAAGAAGGGCAAAGAGCGCATGGTGTTTAACTACAAGCTCTT	DeRisi Lab
10000862	9625564_235_rc	9625564	Commelina yellow mottle virus	AAGAGCTTGTAGTTAAACACCATGCGCTCTTTGCCCTTCTTCTCCTTCCCTGTGATGGGGTCAATTTCTG	DeRisi Lab
10000863	9625564_273	9625564	Commelina yellow mottle virus	CTGGATAAATTCAAAATTTATTATCTTGATAAAAAGGAGCTCATAATTCGCTCAGACTGTGAAGCAATTA	DeRisi Lab
10000864	9625564_273_rc	9625564	Commelina yellow mottle virus	TAATTGCTTCACAGTCTGAGCGAATTATGAGCTCCTTTTTATCAAGATAATAAATTTTGAATTTATCCAG	DeRisi Lab
10000865	9625564_244	9625564	Commelina yellow mottle virus	TAGCAGGCAACAAACTTTATGAATGGCTTGTAATGCCATTTGGTCTCAAAAATGCGCCCGCTATATTTCA	DeRisi Lab
10000866	9625564_244_rc	9625564	Commelina yellow mottle virus	TGAAATATAGCGGGCGCATTTTTGAGACCAAATGGCATTACAAGCCATTCATAAAGTTTGTTGCCTGCTA	DeRisi Lab
10000867	9630630_132	9630630	Rice tungro bacilliform virus	CTATGTCAGAAGACCAAGTATTAAGAAAAAATGTAGATGTTATATCTGTCAAGATGAAAATCACCTGGCT	DeRisi Lab
10000868	9630630_132_rc	9630630	Rice tungro bacilliform virus	AGCCAGGTGATTTTCATCTTGACAGATATAACATCTACATTTTTTCTTAATACTTGGTCTTCTGACATAG	DeRisi Lab
10000869	9630630_232	9630630	Rice tungro bacilliform virus	ACCTTTGAGCATATCAAGGGAAACAAAAACTTTTTACCAAACTTCTTATCCCGTGAGGGAGATTTTATTT	DeRisi Lab
10000870	9630630_232_rc	9630630	Rice tungro bacilliform virus	AAATAAAATCTCCCTCACGGGATAAGAAGTTTGGTAAAAAGTTTTTGTTTCCCTTGATATGCTCAAAGGT	DeRisi Lab
10000871	9630630_309	9630630	Rice tungro bacilliform virus	GCTAAAGGGGGAAAAAGTACCGTCAGGCCGTGTTATGGCAAGGGAAGAAGTACCATGAATACCCTATAGA	DeRisi Lab
10000872	9630630_309_rc	9630630	Rice tungro bacilliform virus	TCTATAGGGTATTCATGGTACTTCTTCCCTTGCCATAACACGGCCTGACGGTACTTTTTCCCCCTTTAGC	DeRisi Lab
10000873	9630630_54	9630630	Rice tungro bacilliform virus	TTATTATCATATAGGCATGATGGCCATAGGAGTTAAAGGACTTCATAGAAGAAAAATAGGAACTAAAGTC	DeRisi Lab
10000874	9630630_54_rc	9630630	Rice tungro bacilliform virus	GACTTTAGTTCCTATTTTTCTTCTATGAAGTCCTTTAACTCCTATGGCCATCATGCCTATATGATAATAA	DeRisi Lab
10000875	9630630_127	9630630	Rice tungro bacilliform virus	ACAGAAGCTAAAACTCAAAAGAAAGCATCCTTAGCATTCTGTAGATCCATATATACTATAGGAGATTATA	DeRisi Lab
10000876	9630630_127_rc	9630630	Rice tungro bacilliform virus	TATAATCTCCTATAGTATATATGGATCTACAGAATGCTAAGGATGCTTTCTTTTGAGTTTTAGCTTCTGT	DeRisi Lab
10000877	9626349_245	9626349	Enterobacteria phage PRD1	ATTATTTATTGCGCGTTAAATACGGTAGTAGTGATTTTGTTGTTGCCTGCCCTGCCAGTAGCCTGACCGC	DeRisi Lab
10000878	9626349_245_rc	9626349	Enterobacteria phage PRD1	GCGGTCAGGCTACTGGCAGGGCAGGCAACAACAAAATCACTACTACCGTATTTAACGCGCAATAAATAAT	DeRisi Lab
10000879	9626349_344	9626349	Enterobacteria phage PRD1	CACTTCGGAGTAATTAAATATGGCACAGGTTCAACAACTGACCCCCGCTCAACAGGCGGCATTGCGCAAT	DeRisi Lab
10000880	9626349_344_rc	9626349	Enterobacteria phage PRD1	ATTGCGCAATGCCGCCTGTTGAGCGGGGGTCAGTTGTTGAACCTGTGCCATATTTAATTACTCCGAAGTG	DeRisi Lab
10000881	9626349_55	9626349	Enterobacteria phage PRD1	GCCGGTGCCGCTTGCTGCCAGCGATGAAAAGATAGAAATTGATTATGGCAAGATGGAAAGGGAAACACGC	DeRisi Lab
10000882	9626349_55_rc	9626349	Enterobacteria phage PRD1	GCGTGTTTCCCTTTCCATCTTGCCATAATCAATTTCTATCTTTTCATCGCTGGCAGCAAGCGGCACCGGC	DeRisi Lab
10000883	9626349_585	9626349	Enterobacteria phage PRD1	AAGCCAGCGCGGTATTTTCTTTTACGCTATGTGGCTTGGGTTGAGCGCCAATGGTTTTCAGAGTCAGCTT	DeRisi Lab
10000884	9626349_585_rc	9626349	Enterobacteria phage PRD1	AAGCTGACTCTGAAAACCATTGGCGCTCAACCCAAGCCACATAGCGTAAAAGAAAATACCGCGCTGGCTT	DeRisi Lab
10000885	9626349_589	9626349	Enterobacteria phage PRD1	AGTTAAGTGGAAGTTATCGGCGGGGGTTTTGTGTTTGCCCTTTCGATGATTGAAATTATACGCACATTTT	DeRisi Lab
10000886	9626349_589_rc	9626349	Enterobacteria phage PRD1	AAAATGTGCGTATAATTTCAATCATCGAAAGGGCAAACACAAAACCCCCGCCGATAACTTCCACTTAACT	DeRisi Lab
10000887	9632857_115	9632857	Alteromonas phage PM2	GCGTTGTTGAGCCACATCACGATGCAACCCCGCACTGGCATATGCTTTTGTTTATGCTTCCAGAACATGA	DeRisi Lab
10000888	9632857_115_rc	9632857	Alteromonas phage PM2	TCATGTTCTGGAAGCATAAACAAAAGCATATGCCAGTGCGGGGTTGCATCGTGATGTGGCTCAACAACGC	DeRisi Lab
10000889	9632857_388	9632857	Alteromonas phage PM2	GCGGAAATACTCGACCATGAAAGGCGCGTAAAGCCTGTTTATAGAAAGTTGATAGGTAATATTATCGACG	DeRisi Lab
10000890	9632857_388_rc	9632857	Alteromonas phage PM2	CGTCGATAATATTACCTATCAACTTTCTATAAACAGGCTTTACGCGCCTTTCATGGTCGAGTATTTCCGC	DeRisi Lab
10000891	9632857_170	9632857	Alteromonas phage PM2	AAAGCAAATTGAAGAAAAGCCAGAAGTTGAGCAAGATTTGGGCGCGCCAGATTTTAGCGACTTACTCGAC	DeRisi Lab
10000892	9632857_170_rc	9632857	Alteromonas phage PM2	GTCGAGTAAGTCGCTAAAATCTGGCGCGCCCAAATCTTGCTCAACTTCTGGCTTTTCTTCAATTTGCTTT	DeRisi Lab
10000893	9632857_124	9632857	Alteromonas phage PM2	CAAATCATATAGAAGGTGAAAAAGACAATGAAACAGGTGGTGAGTTTAATAATGAAAATGGGCTTGTGCT	DeRisi Lab
10000894	9632857_124_rc	9632857	Alteromonas phage PM2	AGCACAAGCCCATTTTCATTATTAAACTCACCACCTGTTTCATTGTCTTTTTCACCTTCTATATGATTTG	DeRisi Lab
10000895	9632857_281	9632857	Alteromonas phage PM2	GCAAGTAATTTAATTTTAATAGTTGTAAAAGATAAAGGGCGCGCAGCCAAACGCGCGCCCTTTTTTATGG	DeRisi Lab
10000896	9632857_281_rc	9632857	Alteromonas phage PM2	CCATAAAAAAGGGCGCGCGTTTGGCTGCGCGCCCTTTATCTTTTACAACTATTAAAATTAAATTACTTGC	DeRisi Lab
10000897	11119715_1234	11119715	Enterobacteria phage T4	GATTGGACAGCTGTCCAATCTTTTGAATACCAAGCAACTTGATGCTCGTTTAATTGAATATCATCTTTAA	DeRisi Lab
10000898	11119715_1234_rc	11119715	Enterobacteria phage T4	TTAAAGATGATATTCAATTAAACGAGCATCAAGTTGCTTGGTATTCAAAAGATTGGACAGCTGTCCAATC	DeRisi Lab
10000899	11119715_5540	11119715	Enterobacteria phage T4	TAATTCTCAACCCGTTCTCTTATGAACTGCTGCATGTTACCATGCAGTCCAGACTATATCACAATCCCGG	DeRisi Lab
10000900	11119715_5540_rc	11119715	Enterobacteria phage T4	CCGGGATTGTGATATAGTCTGGACTGCATGGTAACATGCAGCAGTTCATAAGAGAACGGGTTGAGAATTA	DeRisi Lab
10000901	11119715_6383	11119715	Enterobacteria phage T4	AATAGTACAGGTAATACAGAAAACACGGTTAAAAACATTGCTTTTAACTATATCGTTCGTTTAGCATAAG	DeRisi Lab
10000902	11119715_6383_rc	11119715	Enterobacteria phage T4	CTTATGCTAAACGAACGATATAGTTAAAAGCAATGTTTTTAACCGTGTTTTCTGTATTACCTGTACTATT	DeRisi Lab
10000903	11119715_1827	11119715	Enterobacteria phage T4	GCTGCATGTCACCATGCAGTTCAGACTATATCTTCAACTCTTAGAGTTGTCTGCCGTTTCGGGTCGCTTG	DeRisi Lab
10000904	11119715_1827_rc	11119715	Enterobacteria phage T4	CAAGCGACCCGAAACGGCAGACAACTCTAAGAGTTGAAGATATAGTCTGAACTGCATGGTGACATGCAGC	DeRisi Lab
10000905	11119715_4288	11119715	Enterobacteria phage T4	TTTTTCCATTGATGATATTAGTAATTTGATATATTAAATATTTCATTTTAAACATCACTCCGTTTGTATA	DeRisi Lab
10000906	11119715_4288_rc	11119715	Enterobacteria phage T4	TATACAAACGGAGTGATGTTTAAAATGAAATATTTAATATATCAAATTACTAATATCATCAATGGAAAAA	DeRisi Lab
10000907	9633494_1322	9633494	Enterobacteria phage Mu	TATCAGCTAACAAAGAATTTTGATGTTATCTGGTTATGGTCCGAAGACGGGAAAAACTGGTATGAAGAAG	DeRisi Lab
10000908	9633494_1322_rc	9633494	Enterobacteria phage Mu	CTTCTTCATACCAGTTTTTCCCGTCTTCGGACCATAACCAGATAACATCAAAATTCTTTGTTAGCTGATA	DeRisi Lab
10000909	9633494_1282	9633494	Enterobacteria phage Mu	TGTCCGGTGGGCTTACTTTTGAAAACGACTCAATCCTTGCCTGGATTCGAAATACTGACTGGGCAAAGAT	DeRisi Lab
10000910	9633494_1282_rc	9633494	Enterobacteria phage Mu	ATCTTTGCCCAGTCAGTATTTCGAATCCAGGCAAGGATTGAGTCGTTTTCAAAAGTAAGCCCACCGGACA	DeRisi Lab
10000911	9633494_1336	9633494	Enterobacteria phage Mu	ACGCGCTGTCAGGCTGAATATGGCGACGGATGAGGAACGCGCACGACTGGAGTCATGGGAACGCTACAGT	DeRisi Lab
10000912	9633494_1336_rc	9633494	Enterobacteria phage Mu	ACTGTAGCGTTCCCATGACTCCAGTCGTGCGCGTTCCTCATCCGTCGCCATATTCAGCCTGACAGCGCGT	DeRisi Lab
10000913	9633494_1284	9633494	Enterobacteria phage Mu	AATACTGACTGGGCAAAGATTGGATTTAAAAATGATGCCGACAGCGACACTGATTCATACATGTGGTTTG	DeRisi Lab
10000914	9633494_1284_rc	9633494	Enterobacteria phage Mu	CAAACCACATGTATGAATCAGTGTCGCTGTCGGCATCATTTTTAAATCCAATCTTTGCCCAGTCAGTATT	DeRisi Lab
10000915	9633494_1280	9633494	Enterobacteria phage Mu	GGAAACGGTAAACAGGGCTAGGAACGCCGTGCAAAAGAATGGCGATACCTTGTCCGGTGGGCTTACTTTT	DeRisi Lab
10000916	9633494_1280_rc	9633494	Enterobacteria phage Mu	AAAAGTAAGCCCACCGGACAAGGTATCGCCATTCTTTTGCACGGCGTTCCTAGCCCTGTTTACCGTTTCC	DeRisi Lab
10000917	9630327_296	9630327	Enterobacteria phage P2	CCATTTCACGCTGTCGCAATATCTGGGCGTCCCTGCCGGGTGCCGGTTACGGTCAGCGTGAGCATTCACT	DeRisi Lab
10000918	9630327_296_rc	9630327	Enterobacteria phage P2	AGTGAATGCTCACGCTGACCGTAACCGGCACCCGGCAGGGACGCCCAGATATTGCGACAGCGTGAAATGG	DeRisi Lab
10000919	9630327_973	9630327	Enterobacteria phage P2	GTCAATGTGTGGACGTGACCAGAAATAAATCCTTTTATTTCAATTTATTGTACGTAAAAAATAAGCCCGT	DeRisi Lab
10000920	9630327_973_rc	9630327	Enterobacteria phage P2	ACGGGCTTATTTTTTACGTACAATAAATTGAAATAAAAGGATTTATTTCTGGTCACGTCCACACATTGAC	DeRisi Lab
10000921	9630327_742	9630327	Enterobacteria phage P2	GCACCGCGCAGGTCGTGGCCGACACGATGGCTGAGGCGCACATGTGGGCGGTGGACAAGCCCATCACTGC	DeRisi Lab
10000922	9630327_742_rc	9630327	Enterobacteria phage P2	GCAGTGATGGGCTTGTCCACCGCCCACATGTGCGCCTCAGCCATCGTGTCGGCCACGACCTGCGCGGTGC	DeRisi Lab
10000923	9630327_740	9630327	Enterobacteria phage P2	TAACCGTACCTGCTCTGATGACCCGCTGTTCCTCTTTGAAAACTACACCCGCACCGCGCAGGTCGTGGCC	DeRisi Lab
10000924	9630327_740_rc	9630327	Enterobacteria phage P2	GGCCACGACCTGCGCGGTGCGGGTGTAGTTTTCAAAGAGGAACAGCGGGTCATCAGAGCAGGTACGGTTA	DeRisi Lab
10000925	9630327_26	9630327	Enterobacteria phage P2	TAATACTTGCGGCGGAACAACGTGGCCGACTCATTCAGCCAGGCAGAGTTAAGGGCGCTGAGATATTCCG	DeRisi Lab
10000926	9630327_26_rc	9630327	Enterobacteria phage P2	CGGAATATCTCAGCGCCCTTAACTCTGCCTGGCTGAATGAGTCGGCCACGTTGTTCCGCCGCAAGTATTA	DeRisi Lab
10000927	9627507_335	9627507	Bacteriophage P4	AAGGGTTGTAGCCATGATGGCAGCCTCCTGTGAATAGCAAATAACGCTATCGCCGGAGTTCTCACGCTCG	DeRisi Lab
10000928	9627507_335_rc	9627507	Bacteriophage P4	CGAGCGTGAGAACTCCGGCGATAGCGTTATTTGCTATTCACAGGAGGCTGCCATCATGGCTACAACCCTT	DeRisi Lab
10000929	9627507_1	9627507	Bacteriophage P4	GGCGAGGCGGGGAAAGCACCGCGCGCAAACCGACAAGTTAGTTAATTATTTGTGTAGTCAAAGTGCCTTC	DeRisi Lab
10000930	9627507_1_rc	9627507	Bacteriophage P4	GAAGGCACTTTGACTACACAAATAATTAACTAACTTGTCGGTTTGCGCGCGGTGCTTTCCCCGCCTCGCC	DeRisi Lab
10000931	9627507_83	9627507	Bacteriophage P4	CCAAAACCTCAAGACAATCCCTATGTAGTTCATTTGAAAATGTAATTCCATACTGATTAAGCAGATCTTT	DeRisi Lab
10000932	9627507_83_rc	9627507	Bacteriophage P4	AAAGATCTGCTTAATCAGTATGGAATTACATTTTCAAATGAACTACATAGGGATTGTCTTGAGGTTTTGG	DeRisi Lab
10000933	9627507_453	9627507	Bacteriophage P4	AAAAATTAATTATTCCGCACAGGATAGCGACATTTTAACGACCATCGGATTCAGGCCTGACGTGGCTTCG	DeRisi Lab
10000934	9627507_453_rc	9627507	Bacteriophage P4	CGAAGCCACGTCAGGCCTGAATCCGATGGTCGTTAAAATGTCGCTATCCTGTGCGGAATAATTAATTTTT	DeRisi Lab
10000935	9627507_463	9627507	Bacteriophage P4	GCAAACCGCGCCATTCCCGGCGCGGTCTGAGCGTGTCAGTGCAACTGCATTAAAACCGCCCCGCAAAGCG	DeRisi Lab
10000936	9627507_463_rc	9627507	Bacteriophage P4	CGCTTTGCGGGGCGGTTTTAATGCAGTTGCACTGACACGCTCAGACCGCGCCGGGAATGGCGCGGTTTGC	DeRisi Lab
10000937	9628600_34	9628600	Haemophilus phage HP1	TCCCACCGTTCATCATAAAATGGCTGGCGAATGTATGGCGCAAAACGTGGGTAAGTTGCCCTTTCGGCAA	DeRisi Lab
10000938	9628600_34_rc	9628600	Haemophilus phage HP1	TTGCCGAAAGGGCAACTTACCCACGTTTTGCGCCATACATTCGCCAGCCATTTTATGATGAACGGTGGGA	DeRisi Lab
10000939	9628600_283	9628600	Haemophilus phage HP1	TAATATTAAATTTTACGGTATGCGAGTGGCAGAGCCGCACAAAGACGGCACGCCACACTGGCATGCGCTA	DeRisi Lab
10000940	9628600_283_rc	9628600	Haemophilus phage HP1	TAGCGCATGCCAGTGTGGCGTGCCGTCTTTGTGCGGCTCTGCCACTCGCATACCGTAAAATTTAATATTA	DeRisi Lab
10000941	9628600_894	9628600	Haemophilus phage HP1	TAACTTACAAGCCACAATGAGCGGAAGCGAAGCAGGGACAAAATACAAAGCCTTTTTAGCTGGCGTGAGT	DeRisi Lab
10000942	9628600_894_rc	9628600	Haemophilus phage HP1	ACTCACGCCAGCTAAAAAGGCTTTGTATTTTGTCCCTGCTTCGCTTCCGCTCATTGTGGCTTGTAAGTTA	DeRisi Lab
10000943	9628600_502	9628600	Haemophilus phage HP1	CCGCCTTTTAGTGCATCTTCAATCGTCACCACATAACGCCACTGACCATCGGGACAAAGTCGCCCACCGT	DeRisi Lab
10000944	9628600_502_rc	9628600	Haemophilus phage HP1	ACGGTGGGCGACTTTGTCCCGATGGTCAGTGGCGTTATGTGGTGACGATTGAAGATGCACTAAAAGGCGG	DeRisi Lab
10000945	9628600_296	9628600	Haemophilus phage HP1	TGGGCGAGCCGTTGGGGCATTCGTCAGTTCCAATTCTACGGCGGTGCATCCATTTGTGTTTGGCGTGAAT	DeRisi Lab
10000946	9628600_296_rc	9628600	Haemophilus phage HP1	ATTCACGCCAAACACAAATGGATGCACCGCCGTAGAATTGGAACTGACGAATGCCCCAACGGCTCGCCCA	DeRisi Lab
10000947	9626243_1685	9626243	Bacteriophage lambda	GCGACGAAGTATCACCGACATAATCTGCGAAAACTGCAAATACCTTCCAACGAAACGCACCAGAAATAAA	DeRisi Lab
10000948	9626243_1685_rc	9626243	Bacteriophage lambda	TTTATTTCTGGTGCGTTTCGTTGGAAGGTATTTGCAGTTTTCGCAGATTATGTCGGTGATACTTCGTCGC	DeRisi Lab
10000949	9626243_1842	9626243	Bacteriophage lambda	TGGGCTGTTAATCATTACCGTGATAACGCCATTACCTACAAAGCCCAGCGCGACAAAAATGCCAGAGAAC	DeRisi Lab
10000950	9626243_1842_rc	9626243	Bacteriophage lambda	GTTCTCTGGCATTTTTGTCGCGCTGGGCTTTGTAGGTAATGGCGTTATCACGGTAATGATTAACAGCCCA	DeRisi Lab
10000951	9626243_1623	9626243	Bacteriophage lambda	TATATGGAGTTAAAAGATGACCATCTACATTACTGAGCTAATAACAGGCCTGCTGGTAATCGCAGGCCTT	DeRisi Lab
10000952	9626243_1623_rc	9626243	Bacteriophage lambda	AAGGCCTGCGATTACCAGCAGGCCTGTTATTAGCTCAGTAATGTAGATGGTCATCTTTTAACTCCATATA	DeRisi Lab
10000953	9626243_1625	9626243	Bacteriophage lambda	TGCTGGTAATCGCAGGCCTTTTTATTTGGGGGAGAGGGAAGTCATGAAAAAACTAACCTTTGAAATTCGA	DeRisi Lab
10000954	9626243_1625_rc	9626243	Bacteriophage lambda	TCGAATTTCAAAGGTTAGTTTTTTCATGACTTCCCTCTCCCCCAAATAAAAAGGCCTGCGATTACCAGCA	DeRisi Lab
10000955	9626243_1164	9626243	Bacteriophage lambda	CATCGCAAAGTCTCCGCAATTACACGCAAGAAAAAACCGCCATCAGGCGGCTTGGTGTTCTTTCAGTTCT	DeRisi Lab
10000956	9626243_1164_rc	9626243	Bacteriophage lambda	AGAACTGAAAGAACACCAAGCCGCCTGATGGCGGTTTTTTCTTGCGTGTAATTGCGGAGACTTTGCGATG	DeRisi Lab
10000957	9631139_1608	9631139	Bacteriophage phi-C31	GCGCGCTTCGATCACGTGGGCGAAGCCGCCGACCGACGACGACGAAGACGACGCCCAGGACGGCACGGAA	DeRisi Lab
10000958	9631139_1608_rc	9631139	Bacteriophage phi-C31	TTCCGTGCCGTCCTGGGCGTCGTCTTCGTCGTCGTCGGTCGGCGGCTTCGCCCACGTGATCGAAGCGCGC	DeRisi Lab
10000959	9631139_1470	9631139	Bacteriophage phi-C31	AACCTGAGCCGGTACCGGCGGAGCCTGAGCCCGTCACGGAGCCGGAGACGGCGCCCCAGGCCGTTCAGGA	DeRisi Lab
10000960	9631139_1470_rc	9631139	Bacteriophage phi-C31	TCCTGAACGGCCTGGGGCGCCGTCTCCGGCTCCGTGACGGGCTCAGGCTCCGCCGGTACCGGCTCAGGTT	DeRisi Lab
10000961	9631139_1328	9631139	Bacteriophage phi-C31	CACGTTGCCGCCGACGCTGAGATTCGGGAGTTCGCCGGTCGGGTGCTCGACCACCTTCACGCCGTAGCGC	DeRisi Lab
10000962	9631139_1328_rc	9631139	Bacteriophage phi-C31	GCGCTACGGCGTGAAGGTGGTCGAGCACCCGACCGGCGAACTCCCGAATCTCAGCGTCGGCGGCAACGTG	DeRisi Lab
10000963	9631139_1244	9631139	Bacteriophage phi-C31	TGCTGAGGCGCTTGCCGCTGTGCTCGAAGCCGCTGCCGCTGAGCGACTGACGAACGCCGGGCGCAAGTAA	DeRisi Lab
10000964	9631139_1244_rc	9631139	Bacteriophage phi-C31	TTACTTGCGCCCGGCGTTCGTCAGTCGCTCAGCGGCAGCGGCTTCGAGCACAGCGGCAAGCGCCTCAGCA	DeRisi Lab
10000965	9631139_170	9631139	Bacteriophage phi-C31	GGCAACTGAAGAAGATGACGAAGACGACGCGTGAGCTTCGTTTCGCCGTCGGCACCCTTGAAGAGCGCGC	DeRisi Lab
10000966	9631139_170_rc	9631139	Bacteriophage phi-C31	GCGCGCTCTTCAAGGGTGCCGACGGCGAAACGAAGCTCACGCGTCGTCTTCGTCATCTTCTTCAGTTGCC	DeRisi Lab
10000967	9632466_695	9632466	Bacteriophage 933W	GGCGACAGCAAAGAAGCATCACCGACATCATCTGCGAAAACTGCAAATACCTTCCAACGAAACGCTCCAG	DeRisi Lab
10000968	9632466_695_rc	9632466	Bacteriophage 933W	CTGGAGCGTTTCGTTGGAAGGTATTTGCAGTTTTCGCAGATGATGTCGGTGATGCTTCTTTGCTGTCGCC	DeRisi Lab
10000969	9632466_620	9632466	Bacteriophage 933W	ATGACCATCTACATCACTGAGCTAATAACAGGCCTGCTGGTAATCGCAGGCCTTTTTATTTGGGGGAGAG	DeRisi Lab
10000970	9632466_620_rc	9632466	Bacteriophage 933W	CTCTCCCCCAAATAAAAAGGCCTGCGATTACCAGCAGGCCTGTTATTAGCTCAGTGATGTAGATGGTCAT	DeRisi Lab
10000971	9632466_541	9632466	Bacteriophage 933W	AGCAAATTGATATGCAATTCTGAGGGAATTACTGGATCAATCCACAGGAGTCATTATGACAAATACAGCA	DeRisi Lab
10000972	9632466_541_rc	9632466	Bacteriophage 933W	TGCTGTATTTGTCATAATGACTCCTGTGGATTGATCCAGTAATTCCCTCAGAATTGCATATCAATTTGCT	DeRisi Lab
10000973	9632466_69	9632466	Bacteriophage 933W	AAAACCGCCATCAGGCGGCTTGGTGTTCTTTCAGTTCTTCAATTCGAATATTGGTTACGTCTTATTCGAT	DeRisi Lab
10000974	9632466_69_rc	9632466	Bacteriophage 933W	ATCGAATAAGACGTAACCAATATTCGAATTGAAGAACTGAAAGAACACCAAGCCGCCTGATGGCGGTTTT	DeRisi Lab
10000975	9632466_758	9632466	Bacteriophage 933W	TATTCGAAGGCGAACAAGGTAAGCGAGGCAGCATTATTGTCGTCGCTCAGTTGTCGCCGGAATTCACCGC	DeRisi Lab
10000976	9632466_758_rc	9632466	Bacteriophage 933W	GCGGTGAATTCCGGCGACAACTGAGCGACGACAATAATGCTGCCTCGCTTACCTTGTTCGCCTTCGAATA	DeRisi Lab
10000977	9634119_1374	9634119	Enterobacteria phage HK022	GACGAAGTATCACCGACATCATCTGTGAAAACTGCAAATACCTTCCAACGAAACGCTCCAGAAATAAACG	DeRisi Lab
10000978	9634119_1374_rc	9634119	Enterobacteria phage HK022	CGTTTATTTCTGGAGCGTTTCGTTGGAAGGTATTTGCAGTTTTCACAGATGATGTCGGTGATACTTCGTC	DeRisi Lab
10000979	9634119_1195	9634119	Enterobacteria phage HK022	ATTCTGAGGGAATTACTGGATCAATCCACAGGAGTAATTATGACAAAACAACTCAGTCCTTACCAGGACA	DeRisi Lab
10000980	9634119_1195_rc	9634119	Enterobacteria phage HK022	TGTCCTGGTAAGGACTGAGTTGTTTTGTCATAATTACTCCTGTGGATTGATCCAGTAATTCCCTCAGAAT	DeRisi Lab
10000981	9634119_1386	9634119	Enterobacteria phage HK022	GAATAGCTCAATGTACGAGGAAGAAGACGATGAATGAGTTAATAAATGGCAATGCCATCAAAATGACAAG	DeRisi Lab
10000982	9634119_1386_rc	9634119	Enterobacteria phage HK022	CTTGTCATTTTGATGGCATTGCCATTTATTAACTCATTCATCGTCTTCTTCCTCGTACATTGAGCTATTC	DeRisi Lab
10000983	9634119_1372	9634119	Enterobacteria phage HK022	CTCTGGAGTGGAAAGCGAGATGGGGAGACAGGGCGGCATGAGACGACAGCGACGAAGTATCACCGACATC	DeRisi Lab
10000984	9634119_1372_rc	9634119	Enterobacteria phage HK022	GATGTCGGTGATACTTCGTCGCTGTCGTCTCATGCCGCCCTGTCTCCCCATCTCGCTTTCCACTCCAGAG	DeRisi Lab
10000985	9634119_899	9634119	Enterobacteria phage HK022	TCCAATAAAAAACCGCCATCAGGCGGTTTGGTGTTCTTTCAGTTCTTCAATTCGAATATTGGTTACGTCT	DeRisi Lab
10000986	9634119_899_rc	9634119	Enterobacteria phage HK022	AGACGTAACCAATATTCGAATTGAAGAACTGAAAGAACACCAAACCGCCTGATGGCGGTTTTTTATTGGA	DeRisi Lab
10000987	9629524_35	9629524	Streptococcus phage Cp-1	AGATTTTTTCTATAAAATTTTAAATAATAGAAACGATGAATTACACATTAAACGATTAAAATTTATTTGC	DeRisi Lab
10000988	9629524_35_rc	9629524	Streptococcus phage Cp-1	GCAAATAAATTTTAATCGTTTAATGTGTAATTCATCGTTTCTATTATTTAAAATTTTATAGAAAAAATCT	DeRisi Lab
10000989	9629524_386	9629524	Streptococcus phage Cp-1	AACAAGACACTGTTATTATTTCAACAAATGAGTTATACAATGGAAAAATGATTTTTAATAGATTTGTTTG	DeRisi Lab
10000990	9629524_386_rc	9629524	Streptococcus phage Cp-1	CAAACAAATCTATTAAAAATCATTTTTCCATTGTATAACTCATTTGTTGAAATAATAACAGTGTCTTGTT	DeRisi Lab
10000991	9629524_37	9629524	Streptococcus phage Cp-1	AACGATTAAAATTTATTTGCTATTGTTGGTTAAATACAGAAAAATAATTTACTTTCTTATTAAGTTTATC	DeRisi Lab
10000992	9629524_37_rc	9629524	Streptococcus phage Cp-1	GATAAACTTAATAAGAAAGTAAATTATTTTTCTGTATTTAACCAACAATAGCAAATAAATTTTAATCGTT	DeRisi Lab
10000993	9629524_39	9629524	Streptococcus phage Cp-1	ACTTTCTTATTAAGTTTATCACTTGCTTTCTATTTGAAAATGTGGTAAACTTAAATAAGAAAATAAATAA	DeRisi Lab
10000994	9629524_39_rc	9629524	Streptococcus phage Cp-1	TTATTTATTTTCTTATTTAAGTTTACCACATTTTCAAATAGAAAGCAAGTGATAAACTTAATAAGAAAGT	DeRisi Lab
10000995	9629524_407	9629524	Streptococcus phage Cp-1	CGTGGCTACAGCGTGCCTTTAAGCAGTTGCTTGACGACTTTGTGGCGTTGGAAAGCGAACTGGAAGACTA	DeRisi Lab
10000996	9629524_407_rc	9629524	Streptococcus phage Cp-1	TAGTCTTCCAGTTCGCTTTCCAACGCCACAAAGTCGTCAAGCAACTGCTTAAAGGCACGCTGTAGCCACG	DeRisi Lab
10000997	9635489_685	9635489	Enterobacteria phage P22	CGACATAATCTGCGAAAACTGCAAATACCTTCCAACGAAACGTTCCAGAAATAAACGCAAGCCAATCCCA	DeRisi Lab
10000998	9635489_685_rc	9635489	Enterobacteria phage P22	TGGGATTGGCTTGCGTTTATTTCTGGAACGTTTCGTTGGAAGGTATTTGCAGTTTTCGCAGATTATGTCG	DeRisi Lab
10000999	9635489_833	9635489	Enterobacteria phage P22	GGCTGTTAATCATTATCGTGATAACGCCATCACCTACAAAGAGCAGCGCGATAAAGCCACATCAATCATC	DeRisi Lab
10001000	9635489_833_rc	9635489	Enterobacteria phage P22	GATGATTGATGTGGCTTTATCGCGCTGCTCTTTGTAGGTGATGGCGTTATCACGATAATGATTAACAGCC	DeRisi Lab
10001001	9635489_659	9635489	Enterobacteria phage P22	ACAGGCCTGCTGGTAATCGCAGGCCTTTTTATTTGGGGGAGAGGGAAGACATGAAAAAACTAACCTTTGA	DeRisi Lab
10001002	9635489_659_rc	9635489	Enterobacteria phage P22	TCAAAGGTTAGTTTTTTCATGTCTTCCCTCTCCCCCAAATAAAAAGGCCTGCGATTACCAGCAGGCCTGT	DeRisi Lab
10001003	9635489_683	9635489	Enterobacteria phage P22	GCTGCCAGAGACGAAGGAGGACGTATGGCACGACAGCGACGAAGTATCACCGACATAATCTGCGAAAACT	DeRisi Lab
10001004	9635489_683_rc	9635489	Enterobacteria phage P22	AGTTTTCGCAGATTATGTCGGTGATACTTCGTCGCTGTCGTGCCATACGTCCTCCTTCGTCTCTGGCAGC	DeRisi Lab
10001005	9635489_207	9635489	Enterobacteria phage P22	AACCGCCATCAGGCGGCTTGGTGTTCTTTCAGTTCTTCAATTCGAATATTGGTTACATTGTTTTCATATA	DeRisi Lab
10001006	9635489_207_rc	9635489	Enterobacteria phage P22	TATATGAAAACAATGTAACCAATATTCGAATTGAAGAACTGAAAGAACACCAAGCCGCCTGATGGCGGTT	DeRisi Lab
10001007	9626384_402	9626384	Bacillus phage phi29	GCTGAATTAGCTGAGTTAAAGGAAATTATATCTGTCAACCAAAATGCTCAAAAGACACCTGTTTTAATTA	DeRisi Lab
10001008	9626384_402_rc	9626384	Bacillus phage phi29	TAATTAAAACAGGTGTCTTTTGAGCATTTTGGTTGACAGATATAATTTCCTTTAACTCAGCTAATTCAGC	DeRisi Lab
10001009	9626384_140	9626384	Bacillus phage phi29	GCTAGTAACCCTGATGTTACAGGTAAAGTCCCTTATTTAAAAGAGAATGGGGCGCTAGGGTTCAGACTTG	DeRisi Lab
10001010	9626384_140_rc	9626384	Bacillus phage phi29	CAAGTCTGAACCCTAGCGCCCCATTCTCTTTTAAATAAGGGACTTTACCTGTAACATCAGGGTTACTAGC	DeRisi Lab
10001011	9626384_326	9626384	Bacillus phage phi29	GTTCACTTTGAAATTGATGTTCTACAAACATGGATGTTTAACATCAAATTTCAAGAATCATTTATTGTGA	DeRisi Lab
10001012	9626384_326_rc	9626384	Bacillus phage phi29	TCACAATAAATGATTCTTGAAATTTGATGTTAAACATCCATGTTTGTAGAACATCAATTTCAAAGTGAAC	DeRisi Lab
10001013	9626384_770	9626384	Bacillus phage phi29	AAATGGTAGTTTGTCTACCCTTTTCGACAAATTGATGTTGTTATTTAGTATAGGTATATAGTCGTGTTTT	DeRisi Lab
10001014	9626384_770_rc	9626384	Bacillus phage phi29	AAAACACGACTATATACCTATACTAAATAACAACATCAATTTGTCGAAAAGGGTAGACAAACTACCATTT	DeRisi Lab
10001015	9626384_768	9626384	Bacillus phage phi29	CCTATGATTGGTTGTCTTATTACCTTACTTCTATTATAGTATACCATGTTAAATGGTAGTTTGTCTACCC	DeRisi Lab
10001016	9626384_768_rc	9626384	Bacillus phage phi29	GGGTAGACAAACTACCATTTAACATGGTATACTATAATAGAAGTAAGGTAATAAGACAACCAATCATAGG	DeRisi Lab
10001017	17570786_449	17570786	Bacteriophage T3	GGTCACGGTGCCTCTGCTGCTAAGAAGACATGCGCCGCTAACTATGAATACTTTGACCAGTTCGAGCAGA	DeRisi Lab
10001018	17570786_449_rc	17570786	Bacteriophage T3	TCTGCTCGAACTGGTCAAAGTATTCATAGTTAGCGGCGCATGTCTTCTTAGCAGCAGAGGCACCGTGACC	DeRisi Lab
10001019	17570786_369	17570786	Bacteriophage T3	GTACGACTACCTTCAAGTTCAAATGCTATGCGTCTTTCCAAGACAAGAAGACCAAAGAGACCAAGCACAT	DeRisi Lab
10001020	17570786_369_rc	17570786	Bacteriophage T3	ATGTGCTTGGTCTCTTTGGTCTTCTTGTCTTGGAAAGACGCATAGCATTTGAACTTGAAGGTAGTCGTAC	DeRisi Lab
10001021	17570786_667	17570786	Bacteriophage T3	TGTGGTGTACCACTGGTAACATCCTGACTCAGACCAAAGAGACCGCTGATTGGTGGCATCTCTTCCAGAC	DeRisi Lab
10001022	17570786_667_rc	17570786	Bacteriophage T3	GTCTGGAAGAGATGCCACCAATCAGCGGTCTCTTTGGTCTGAGTCAGGATGTTACCAGTGGTACACCACA	DeRisi Lab
10001023	17570786_184	17570786	Bacteriophage T3	CGCTGGCGTTCGACGGGTCTTGCTCTGGTATCCAGCACTTCTCCGCGATGCTCCGCGATGAGGTAGGCGG	DeRisi Lab
10001024	17570786_184_rc	17570786	Bacteriophage T3	CCGCCTACCTCATCGCGGAGCATCGCGGAGAAGTGCTGGATACCAGAGCAAGACCCGTCGAACGCCAGCG	DeRisi Lab
10001025	17570786_1432	17570786	Bacteriophage T3	CGGTAAGTCGTTCATCACATGTGCGTTCGTTGTGTGGACGTTATGGCGTGACCCTCAGTTGAAGATACTG	DeRisi Lab
10001026	17570786_1432_rc	17570786	Bacteriophage T3	CAGTATCTTCAACTGAGGGTCACGCCATAACGTCCACACAACGAACGCACATGTGATGAACGACTTACCG	DeRisi Lab
10001027	9627425_380	9627425	Enterobacteria phage T7	AAGTTCAAATGCTACGCGTCTTTCCAAGACAAGAAGACCAAAGAGACCAAGCACATCAATCTGGTTGTGG	DeRisi Lab
10001028	9627425_380_rc	9627425	Enterobacteria phage T7	CCACAACCAGATTGATGTGCTTGGTCTCTTTGGTCTTCTTGTCTTGGAAAGACGCGTAGCATTTGAACTT	DeRisi Lab
10001029	9627425_650	9627425	Enterobacteria phage T7	GGATTATCAAGACCGAAGAGATGCTCGTAGAGAAAGGCTTGAAGCATGGCTGGGATGGGGACTTTGCGTA	DeRisi Lab
10001030	9627425_650_rc	9627425	Enterobacteria phage T7	TACGCAAAGTCCCCATCCCAGCCATGCTTCAAGCCTTTCTCTACGAGCATCTCTTCGGTCTTGATAATCC	DeRisi Lab
10001031	9627425_1459	9627425	Enterobacteria phage T7	ATGGTTCTACGTTGCTGCTATCGCCTACACAGTGGTTCAGATTGGTGCCAAGGTAGTCGATAAGATGATT	DeRisi Lab
10001032	9627425_1459_rc	9627425	Enterobacteria phage T7	AATCATCTTATCGACTACCTTGGCACCAATCTGAACCACTGTGTAGGCGATAGCAGCAACGTAGAACCAT	DeRisi Lab
10001033	9627425_1513	9627425	Enterobacteria phage T7	TATCACTGGTCAGTTAACTGGTAGCCGTGCTGACATTATCATTGCGGATGACGTTGAGATTCCGTCTAAC	DeRisi Lab
10001034	9627425_1513_rc	9627425	Enterobacteria phage T7	GTTAGACGGAATCTCAACGTCATCCGCAATGATAATGTCAGCACGGCTACCAGTTAACTGACCAGTGATA	DeRisi Lab
10001035	9627425_722	9627425	Enterobacteria phage T7	ACCACTGGTAACATCCTGACTCAGACCGAAGAGTCCGCTGACTGGTGGCACCTCTTCCAGACCATCAAGG	DeRisi Lab
10001036	9627425_722_rc	9627425	Enterobacteria phage T7	CCTTGATGGTCTGGAAGAGGTGCCACCAGTCAGCGGACTCTTCGGTCTGAGTCAGGATGTTACCAGTGGT	DeRisi Lab
10001037	9627190_152	9627190	Bovine parvovirus	CGGGTTCGGTGGGTGGCGGCGGCCGAGGGGGCTCTGGAGTGGGCTACTCAACTGGCGGATGGACGGGGGG	DeRisi Lab
10001038	9627190_152_rc	9627190	Bovine parvovirus	CCCCCCGTCCATCCGCCAGTTGAGTAGCCCACTCCAGAGCCCCCTCGGCCGCCGCCACCCACCGAACCCG	DeRisi Lab
10001039	9627190_60	9627190	Bovine parvovirus	CTTATGAATTTATGCTGATGAAAACTCCTGCTACTCAAAACATGAATCCGGGAGCACCACACTATGATTG	DeRisi Lab
10001040	9627190_60_rc	9627190	Bovine parvovirus	CAATCATAGTGTGGTGCTCCCGGATTCATGTTTTGAGTAGCAGGAGTTTTCATCAGCATAAATTCATAAG	DeRisi Lab
10001041	9627190_218	9627190	Bovine parvovirus	AAAATTATGTCATATGGCGCTTCGCGCCTTTATTGATAACTAAGAATACAACTAAAAGATGGTGGAAAGA	DeRisi Lab
10001042	9627190_218_rc	9627190	Bovine parvovirus	TCTTTCCACCATCTTTTAGTTGTATTCTTAGTTATCAATAAAGGCGCGAAGCGCCATATGACATAATTTT	DeRisi Lab
10001043	9627190_204	9627190	Bovine parvovirus	ACCAGGAAACGGAGACTCGTTCCTCAACATCTACGTCACCGGACAAGTCTCCTGCGAAGTCGTCTGGGAG	DeRisi Lab
10001044	9627190_204_rc	9627190	Bovine parvovirus	CTCCCAGACGACTTCGCAGGAGACTTGTCCGGTGACGTAGATGTTGAGGAACGAGTCTCCGTTTCCTGGT	DeRisi Lab
10001045	9627190_212	9627190	Bovine parvovirus	AGACGAGATTCAATCACCACAAAGTCCTGTAGGGGGCCGCAAGAAAAAAGTCACTCTATACACCGCTTTA	DeRisi Lab
10001046	9627190_212_rc	9627190	Bovine parvovirus	TAAAGCGGTGTATAGAGTGACTTTTTTCTTGCGGCCCCCTACAGGACTTTGTGGTGATTGAATCTCGTCT	DeRisi Lab
10001047	9627186_98	9627186	Canine parvovirus	AACAGTCTTGACCAAGGAGAACCAACTAACCCTTCTGACGCCGCTGCAAAAGAACACGACGAAGCTTACG	DeRisi Lab
10001048	9627186_98_rc	9627186	Canine parvovirus	CGTAAGCTTCGTCGTGTTCTTTTGCAGCGGCGTCAGAAGGGTTAGTTGGTTCTCCTTGGTCAAGACTGTT	DeRisi Lab
10001049	9627186_62	9627186	Canine parvovirus	AATGTTGGTTGTTATAATGCAGCAAATGTAAATTTTCCATTTAATGACTGTACCAATAAAAATTTAATTT	DeRisi Lab
10001050	9627186_62_rc	9627186	Canine parvovirus	AAATTAAATTTTTATTGGTACAGTCATTAAATGGAAAATTTACATTTGCTGCATTATAACAACCAACATT	DeRisi Lab
10001051	9627186_67	9627186	Canine parvovirus	TTCTGGACAAACAATTAGAATTGATCAAAAAGGTAAAGGAAGTAAGCAAATTGAACCAACTCCAGTAATT	DeRisi Lab
10001052	9627186_67_rc	9627186	Canine parvovirus	AATTACTGGAGTTGGTTCAATTTGCTTACTTCCTTTACCTTTTTGATCAATTCTAATTGTTTGTCCAGAA	DeRisi Lab
10001053	9627186_47	9627186	Canine parvovirus	AGTAAAAGAGTAACATCACCTGAAGACTGGATGATGTTACAACCAGATAGTTATATTGAAATGATGGCAC	DeRisi Lab
10001054	9627186_47_rc	9627186	Canine parvovirus	GTGCCATCATTTCAATATAACTATCTGGTTGTAACATCATCCAGTCTTCAGGTGATGTTACTCTTTTACT	DeRisi Lab
10001055	9627186_58	9627186	Canine parvovirus	TTTAAATAGACAAGGTGGTAAAAGAAATACAGTTCTTTTTCATGGACCAGCAAGTACAGGAAAATCTATC	DeRisi Lab
10001056	9627186_58_rc	9627186	Canine parvovirus	GATAGATTTTCCTGTACTTGCTGGTCCATGAAAAAGAACTGTATTTCTTTTACCACCTTGTCTATTTAAA	DeRisi Lab
10001057	9626993_97	9626993	Mice minute virus	TGGGTGCCTCCTGGCTACAAGTACCTGGGACCAGGGAACAGCCTTGACCAAGGAGAACCAACCAATCCAT	DeRisi Lab
10001058	9626993_97_rc	9626993	Mice minute virus	ATGGATTGGTTGGTTCTCCTTGGTCAAGGCTGTTCCCTGGTCCCAGGTACTTGTAGCCAGGAGGCACCCA	DeRisi Lab
10001059	9626993_62	9626993	Mice minute virus	TAATGCAGCCAATGTAAACTTTCCATTTAATGACTGTACCAACAAGAACTTGATTTGGGTAGAAGAAGCT	DeRisi Lab
10001060	9626993_62_rc	9626993	Mice minute virus	AGCTTCTTCTACCCAAATCAAGTTCTTGTTGGTACAGTCATTAAATGGAAAGTTTACATTGGCTGCATTA	DeRisi Lab
10001061	9626993_67	9626993	Mice minute virus	TTCGCATTGATCAAAAAGGAAAAGGCAGCAAACAGATTGAACCAACACCAGTCATCATGACCACAAATGA	DeRisi Lab
10001062	9626993_67_rc	9626993	Mice minute virus	TCATTTGTGGTCATGATGACTGGTGTTGGTTCAATCTGTTTGCTGCCTTTTCCTTTTTGATCAATGCGAA	DeRisi Lab
10001063	9626993_65	9626993	Mice minute virus	CTTTGGACAGCAAGTAAACCAGTTTAAAGCCATTTGCTCTGGTCAAACTATTCGCATTGATCAAAAAGGA	DeRisi Lab
10001064	9626993_65_rc	9626993	Mice minute virus	TCCTTTTTGATCAATGCGAATAGTTTGACCAGAGCAAATGGCTTTAAACTGGTTTACTTGCTGTCCAAAG	DeRisi Lab
10001065	9626993_47	9626993	Mice minute virus	CTCACCAGAGGACTGGATGATGATGCAGCCAGACAGTTACATTGAAATGATGGCTCAACCAGGTGGAGAA	DeRisi Lab
10001066	9626993_47_rc	9626993	Mice minute virus	TTCTCCACCTGGTTGAGCCATCATTTCAATGTAACTGTCTGGCTGCATCATCATCCAGTCCTCTGGTGAG	DeRisi Lab
10001067	9628826_62	9628826	Porcine parvovirus	CAAACTTAGTTGGTAATGTTGGTTGCTACAATGCAGCCAATGTGAACTTTCCATTTAATGACTGTACAAA	DeRisi Lab
10001068	9628826_62_rc	9628826	Porcine parvovirus	TTTGTACAGTCATTAAATGGAAAGTTCACATTGGCTGCATTGTAGCAACCAACATTACCAACTAAGTTTG	DeRisi Lab
10001069	9628826_57	9628826	Porcine parvovirus	TTGGAACTACATTAAAGTCTGCCATGCTATAACTTGTGTACTAAACAGACAAGGAGGAAAAAGAAATACA	DeRisi Lab
10001070	9628826_57_rc	9628826	Porcine parvovirus	TGTATTTCTTTTTCCTCCTTGTCTGTTTAGTACACAAGTTATAGCATGGCAGACTTTAATGTAGTTCCAA	DeRisi Lab
10001071	9628826_98	9628826	Porcine parvovirus	AACTCACTAGACCAAGGAGAACCAACTAATCCATCAGACGCCGCAGCAAAAGAACACGACGAAGCCTACG	DeRisi Lab
10001072	9628826_98_rc	9628826	Porcine parvovirus	CGTAGGCTTCGTCGTGTTCTTTTGCTGCGGCGTCTGATGGATTAGTTGGTTCTCCTTGGTCTAGTGAGTT	DeRisi Lab
10001073	9628826_68	9628826	Porcine parvovirus	CAATTAGAATTGACCAAAAAGGTAAAGGAAGCAAACAAATTGAACCAACTCCTGTAATAATGACTACAAA	DeRisi Lab
10001074	9628826_68_rc	9628826	Porcine parvovirus	TTTGTAGTCATTATTACAGGAGTTGGTTCAATTTGTTTGCTTCCTTTACCTTTTTGGTCAATTCTAATTG	DeRisi Lab
10001075	9628826_71	9628826	Porcine parvovirus	ACATAACTAAAGTTAGAATAGGATGCGAGGAAAGACCAGAACATACACAACCAATAAGAGACAGAATGTT	DeRisi Lab
10001076	9628826_71_rc	9628826	Porcine parvovirus	AACATTCTGTCTCTTATTGGTTGTGTATGTTCTGGTCTTTCCTCGCATCCTATTCTAACTTTAGTTATGT	DeRisi Lab
10001077	9632996_220	9632996	B19 virus	AAGTCCCGCCCACCGGAAGTGACGTCACAGGAAATGACGTCACAGGAAATGACGTAATTGTCCGCCATCT	DeRisi Lab
10001078	9632996_220_rc	9632996	B19 virus	AGATGGCGGACAATTACGTCATTTCCTGTGACGTCATTTCCTGTGACGTCACTTCCGGTGGGCGGGACTT	DeRisi Lab
10001079	9632996_11	9632996	B19 virus	CCGCCCACCGGAAGTGACGTCACAGGAAATGACGTCACAGGAAATGACGTAATTGTCCGCCATCTTGTAC	DeRisi Lab
10001080	9632996_11_rc	9632996	B19 virus	GTACAAGATGGCGGACAATTACGTCATTTCCTGTGACGTCATTTCCTGTGACGTCACTTCCGGTGGGCGG	DeRisi Lab
10001081	9632996_4	9632996	B19 virus	TGTGACGTCATTTCCTGTGACGTCACTTCCGGTGGGCGGGACTTCCGGAATTAGGGTTGGCTCTGGGCCA	DeRisi Lab
10001082	9632996_4_rc	9632996	B19 virus	TGGCCCAGAGCCAACCCTAATTCCGGAAGTCCCGCCCACCGGAAGTGACGTCACAGGAAATGACGTCACA	DeRisi Lab
10001083	9632996_213	9632996	B19 virus	TTTCCTGTGACGTCATTTCCTGTGACGTCACTTCCGGTGGGCGGGACTTCCGGAATTAGGGTTGGCTCTG	DeRisi Lab
10001084	9632996_213_rc	9632996	B19 virus	CAGAGCCAACCCTAATTCCGGAAGTCCCGCCCACCGGAAGTGACGTCACAGGAAATGACGTCACAGGAAA	DeRisi Lab
10001085	9632996_50	9632996	B19 virus	AATTAATGGGAAGGGAACTAAGGCTAGCATAAAGTTTCAAACTATGGTAAACTGGTTGTGTGAAAACAGA	DeRisi Lab
10001086	9632996_50_rc	9632996	B19 virus	TCTGTTTTCACACAACCAGTTTACCATAGTTTGAAACTTTATGCTAGCCTTAGTTCCCTTCCCATTAATT	DeRisi Lab
10001087	9626078_97	9626078	Parvovirus H1	GGTTGGGTGCCTCCTGGCTACAAGTACCTGGGACCAGGGAACAGCCTTGACCAAGGAGAACCAACCAACC	DeRisi Lab
10001088	9626078_97_rc	9626078	Parvovirus H1	GGTTGGTTGGTTCTCCTTGGTCAAGGCTGTTCCCTGGTCCCAGGTACTTGTAGCCAGGAGGCACCCAACC	DeRisi Lab
10001089	9626078_61	9626078	Parvovirus H1	CACAAGCAGTTGGTAATGTTGGTTGTTACAATGCTGCCAATGTGAACTTTCCATTTAATGACTGTACCAA	DeRisi Lab
10001090	9626078_61_rc	9626078	Parvovirus H1	TTGGTACAGTCATTAAATGGAAAGTTCACATTGGCAGCATTGTAACAACCAACATTACCAACTGCTTGTG	DeRisi Lab
10001091	9626078_99	9626078	Parvovirus H1	CCAAGGAGAACCAACCAACCCTTCTGACGCCGCTGCCAAAGAACACGACGAAGCCTACGACCAATACATC	DeRisi Lab
10001092	9626078_99_rc	9626078	Parvovirus H1	GATGTATTGGTCGTAGGCTTCGTCGTGTTCTTTGGCAGCGGCGTCAGAAGGGTTGGTTGGTTCTCCTTGG	DeRisi Lab
10001093	9626078_63	9626078	Parvovirus H1	CCATTTAATGACTGTACCAACAAAAACTTGATTTGGGTGGAAGAAGCTGGTAACTTTGGCCAGCAAGTAA	DeRisi Lab
10001094	9626078_63_rc	9626078	Parvovirus H1	TTACTTGCTGGCCAAAGTTACCAGCTTCTTCCACCCAAATCAAGTTTTTGTTGGTACAGTCATTAAATGG	DeRisi Lab
10001095	9626078_47	9626078	Parvovirus H1	AACCTCACCAGAAGACTGGATGATGATGCAGCCAGACAGTTACATTGAAATGATGGCTCAACCAGGTGGA	DeRisi Lab
10001096	9626078_47_rc	9626078	Parvovirus H1	TCCACCTGGTTGAGCCATCATTTCAATGTAACTGTCTGGCTGCATCATCATCCAGTCTTCTGGTGAGGTT	DeRisi Lab
10001097	9626146_94	9626146	Adeno-associated virus 2	AGCAGGGGTCTTGTGCTTCCTGGGTACAAGTACCTCGGACCCTTCAACGGACTCGACAAGGGAGAGCCGG	DeRisi Lab
10001098	9626146_94_rc	9626146	Adeno-associated virus 2	CCGGCTCTCCCTTGTCGAGTCCGTTGAAGGGTCCGAGGTACTTGTACCCAGGAAGCACAAGACCCCTGCT	DeRisi Lab
10001099	9626146_57	9626146	Adeno-associated virus 2	AATGAGAACTTTCCCTTCAACGACTGTGTCGACAAGATGGTGATCTGGTGGGAGGAGGGGAAGATGACCG	DeRisi Lab
10001100	9626146_57_rc	9626146	Adeno-associated virus 2	CGGTCATCTTCCCCTCCTCCCACCAGATCACCATCTTGTCGACACAGTCGTTGAAGGGAAAGTTCTCATT	DeRisi Lab
10001101	9626146_123	9626146	Adeno-associated virus 2	ACTTCAACAGATTCCACTGCCACTTTTCACCACGTGACTGGCAAAGACTCATCAACAACAACTGGGGATT	DeRisi Lab
10001102	9626146_123_rc	9626146	Adeno-associated virus 2	AATCCCCAGTTGTTGTTGATGAGTCTTTGCCAGTCACGTGGTGAAAAGTGGCAGTGGAATCTGTTGAAGT	DeRisi Lab
10001103	9626146_55	9626146	Adeno-associated virus 2	CGGAGGCCATAGCCCACACTGTGCCCTTCTACGGGTGCGTAAACTGGACCAATGAGAACTTTCCCTTCAA	DeRisi Lab
10001104	9626146_55_rc	9626146	Adeno-associated virus 2	TTGAAGGGAAAGTTCTCATTGGTCCAGTTTACGCACCCGTAGAAGGGCACAGTGTGGGCTATGGCCTCCG	DeRisi Lab
10001105	9626146_117	9626146	Adeno-associated virus 2	CATGGATGGGCGACAGAGTCATCACCACCAGCACCCGAACCTGGGCCCTGCCCACCTACAACAACCACCT	DeRisi Lab
10001106	9626146_117_rc	9626146	Adeno-associated virus 2	AGGTGGTTGTTGTAGGTGGGCAGGGCCCAGGTTCGGGTGCTGGTGGTGATGACTCTGTCGCCCATCCATG	DeRisi Lab
10001107	8486140_94	8486140	Abutilon mosaic virus	CGATGTAGGACTTGACGTCGGAGCTGGATTTAGCTCCCTGTATGTTTGGATGGAAATGTGCTGACCTGGT	DeRisi Lab
10001108	8486140_94_rc	8486140	Abutilon mosaic virus	ACCAGGTCAGCACATTTCCATCCAAACATACAGGGAGCTAAATCCAGCTCCGACGTCAAGTCCTACATCG	DeRisi Lab
10001109	8486140_42	8486140	Abutilon mosaic virus	ATTGTATATGGCATGTACTCATGCTTCTAACCCCGTTTATGCAACTTTGAAGATCCGAATCTATTTCTAT	DeRisi Lab
10001110	8486140_42_rc	8486140	Abutilon mosaic virus	ATAGAAATAGATTCGGATCTTCAAAGTTGCATAAACGGGGTTAGAAGCATGAGTACATGCCATATACAAT	DeRisi Lab
10001111	8486140_96	8486140	Abutilon mosaic virus	TGGAAATGTGCTGACCTGGTTGGGGAGACCAGATCGAAGAATCTGTTATTCGTGCATTGGTATTTGCCTT	DeRisi Lab
10001112	8486140_96_rc	8486140	Abutilon mosaic virus	AAGGCAAATACCAATGCACGAATAACAGATTCTTCGATCTGGTCTCCCCAACCAGGTCAGCACATTTCCA	DeRisi Lab
10001113	8486140_59	8486140	Abutilon mosaic virus	TATACACGCCATTCTCCGCCTGATGTACAGTGATGAATTCCCCTGTGCGTGAATCCATGTCCTGTACAGT	DeRisi Lab
10001114	8486140_59_rc	8486140	Abutilon mosaic virus	ACTGTACAGGACATGGATTCACGCACAGGGGAATTCATCACTGTACATCAGGCGGAGAATGGCGTGTATA	DeRisi Lab
10001115	8486140_33	8486140	Abutilon mosaic virus	TCATGTGTTCAACATGTTCGACAACGAGCCCAGTACTGCCACTGTGAAGAACGATCTCCGCGATCGTTAC	DeRisi Lab
10001116	8486140_33_rc	8486140	Abutilon mosaic virus	GTAACGATCGCGGAGATCGTTCTTCACAGTGGCAGTACTGGGCTCGTTGTCGAACATGTTGAACACATGA	DeRisi Lab
10001117	9626669_45	9626669	African cassava mosaic virus	GGAAGTATGAGAATCACACAGAGAATGCTTTGCTTCTGTACATGGCATGTACTCATGCCTCCAATCCTGT	DeRisi Lab
10001118	9626669_45_rc	9626669	African cassava mosaic virus	ACAGGATTGGAGGCATGAGTACATGCCATGTACAGAAGCAAAGCATTCTCTGTGTGATTCTCATACTTCC	DeRisi Lab
10001119	9626669_76	9626669	African cassava mosaic virus	CCTTTAATTTGAACGGGTTTCCCGTATTTCGTGTTGGACTGCCAGTCCCTCTGGGACCCCATGAATTCCT	DeRisi Lab
10001120	9626669_76_rc	9626669	African cassava mosaic virus	AGGAATTCATGGGGTCCCAGAGGGACTGGCAGTCCAACACGAAATACGGGAAACCCGTTCAAATTAAAGG	DeRisi Lab
10001121	9626669_78	9626669	African cassava mosaic virus	CTGGGACCCCATGAATTCCTTAAAGTGCTTTAGGTAGTGGGGATCGACGTCATCAATGACGTTGTACCAG	DeRisi Lab
10001122	9626669_78_rc	9626669	African cassava mosaic virus	CTGGTACAACGTCATTGATGACGTCGATCCCCACTACCTAAAGCACTTTAAGGAATTCATGGGGTCCCAG	DeRisi Lab
10001123	9626669_74	9626669	African cassava mosaic virus	TATAGGACGAGGTAGGTCCTGGATTGCAGAGGAAGATAGTGGGAATTCCACCTTTAATTTGAACGGGTTT	DeRisi Lab
10001124	9626669_74_rc	9626669	African cassava mosaic virus	AAACCCGTTCAAATTAAAGGTGGAATTCCCACTATCTTCCTCTGCAATCCAGGACCTACCTCGTCCTATA	DeRisi Lab
10001125	9626669_24	9626669	African cassava mosaic virus	CCTGGGTGAACAGGCCCATGTACAGAAAGCCCACGATGTACAGGATGTATAGAAGCCCAGACATACCTAG	DeRisi Lab
10001126	9626669_24_rc	9626669	African cassava mosaic virus	CTAGGTATGTCTGGGCTTCTATACATCCTGTACATCGTGGGCTTTCTGTACATGGGCCTGTTCACCCAGG	DeRisi Lab
10001127	9626665_77	9626665	Chloris striate mosaic virus	TCTGGCCCAAGAAGTCTTTCCAGTTCTTGTTGGCCCACAGATGTACAGGCTTCGTCTCCGGACTCCAGGG	DeRisi Lab
10001128	9626665_77_rc	9626665	Chloris striate mosaic virus	CCCTGGAGTCCGGAGACGAAGCCTGTACATCTGTGGGCCAACAAGAACTGGAAAGACTTCTTGGGCCAGA	DeRisi Lab
10001129	9626665_69	9626665	Chloris striate mosaic virus	ATACATGGAATCCCGTTGGGGATTCTTTTCTTCTTCCCGTACTTGGGGTTTACCGTCAGGTCATACTGGC	DeRisi Lab
10001130	9626665_69_rc	9626665	Chloris striate mosaic virus	GCCAGTATGACCTGACGGTAAACCCCAAGTACGGGAAGAAGAAAAGAATCCCCAACGGGATTCCATGTAT	DeRisi Lab
10001131	9626665_54	9626665	Chloris striate mosaic virus	TTGTAGCCCGCGGCAATGTCCGCGTGTATTTTAAGTCTGTTGGGAATCAGTGATTCCCCAGACTTCATTT	DeRisi Lab
10001132	9626665_54_rc	9626665	Chloris striate mosaic virus	AAATGAAGTCTGGGGAATCACTGATTCCCAACAGACTTAAAATACACGCGGACATTGCCGCGGGCTACAA	DeRisi Lab
10001133	9626665_72	9626665	Chloris striate mosaic virus	ACGAGTCCCTTCCAACAAGGGACGAACTTGAACGGGATGTCATCAATGATGTTGAACTGGGCCTGGCAGT	DeRisi Lab
10001134	9626665_72_rc	9626665	Chloris striate mosaic virus	ACTGCCAGGCCCAGTTCAACATCATTGATGACATCCCGTTCAAGTTCGTCCCTTGTTGGAAGGGACTCGT	DeRisi Lab
10001135	9626665_67	9626665	Chloris striate mosaic virus	GTTGGGTCGACATCGACTGCAGCCAGTCTTCATCCTCGTTTACGAGGATAATACATGGAATCCCGTTGGG	DeRisi Lab
10001136	9626665_67_rc	9626665	Chloris striate mosaic virus	CCCAACGGGATTCCATGTATTATCCTCGTAAACGAGGATGAAGACTGGCTGCAGTCGATGTCGACCCAAC	DeRisi Lab
10001137	9625665_63	9625665	Maize streak virus	ATGAACCCCTAGGCTTCTGGCCCAAGTAGATTTTCCGGTTCTTGTTGGGCCGACGATGTAGAGGCTCTGC	DeRisi Lab
10001138	9625665_63_rc	9625665	Maize streak virus	GCAGAGCCTCTACATCGTCGGCCCAACAAGAACCGGAAAATCTACTTGGGCCAGAAGCCTAGGGGTTCAT	DeRisi Lab
10001139	9625665_31	9625665	Maize streak virus	AGCTGTGTCATCGCTTCGTGGTGAAACGGCGATGGTTGTTCAACATGGAGACCGACGGTCGGATTGGTTC	DeRisi Lab
10001140	9625665_31_rc	9625665	Maize streak virus	GAACCAATCCGACCGTCGGTCTCCATGTTGAACAACCATCGCCGTTTCACCACGAAGCGATGACACAGCT	DeRisi Lab
10001141	9625665_22	9625665	Maize streak virus	CTGACGAGGGCAACCGCCACACCAGCGAGACTCTGACGTACAAGATCGCCGTCGACTACCACTTCGTTGC	DeRisi Lab
10001142	9625665_22_rc	9625665	Maize streak virus	GCAACGAAGTGGTAGTCGACGGCGATCTTGTACGTCAGAGTCTCGCTGGTGTGGCGGTTGCCCTCGTCAG	DeRisi Lab
10001143	9625665_58	9625665	Maize streak virus	AAATCCCTCTGACAGCCAACTAACTGTTTCCAACAAGGACAGAATTTAAACGGAATATCATCTACGATGT	DeRisi Lab
10001144	9625665_58_rc	9625665	Maize streak virus	ACATCGTAGATGATATTCCGTTTAAATTCTGTCCTTGTTGGAAACAGTTAGTTGGCTGTCAGAGGGATTT	DeRisi Lab
10001145	9625665_55	9625665	Maize streak virus	GAGTTGGCGAGGATTATTGTAGGCTTAGACTTCTTCTGCACCTTTTTCTTCTTACCATACTTGGGGTTTA	DeRisi Lab
10001146	9625665_55_rc	9625665	Maize streak virus	TAAACCCCAAGTATGGTAAGAAGAAAAAGGTGCAGAAGAAGTCTAAGCCTACAATAATCCTCGCCAACTC	DeRisi Lab
10001147	18450238_79	18450238	Miscanthus streak virus	ACCTTTTCAGCATCTCTGACGGGCTGAATGTTTGGGTGGAAACCCTGAACATCAAAGAACTTGGGGTTCC	DeRisi Lab
10001148	18450238_79_rc	18450238	Miscanthus streak virus	GGAACCCCAAGTTCTTTGATGTTCAGGGTTTCCACCCAAACATTCAGCCCGTCAGAGATGCTGAAAAGGT	DeRisi Lab
10001149	18450238_60	18450238	Miscanthus streak virus	GCCTCCCGATGTTTCTGGCCCAAGTGGTCTTTCCAGTTCGGCTTGGGCCGCAGATGTATATGCTTCGTGG	DeRisi Lab
10001150	18450238_60_rc	18450238	Miscanthus streak virus	CCACGAAGCATATACATCTGCGGCCCAAGCCGAACTGGAAAGACCACTTGGGCCAGAAACATCGGGAGGC	DeRisi Lab
10001151	18450238_44	18450238	Miscanthus streak virus	CATAAATTTGGGGGGTAGGGGCAAAGCAGGCGGCTATGGGCGCGCCCGCGGGCAACACACTTAAAAAAAA	DeRisi Lab
10001152	18450238_44_rc	18450238	Miscanthus streak virus	TTTTTTTTAAGTGTGTTGCCCGCGGGCGCGCCCATAGCCGCCTGCTTTGCCCCTACCCCCCAAATTTATG	DeRisi Lab
10001153	18450238_53	18450238	Miscanthus streak virus	ATTCCCCCAGGGATTTTCTTCTTCTTACCGTACTTGGGATTCACTATGTAGTCACGCTGTGCTCCCACCA	DeRisi Lab
10001154	18450238_53_rc	18450238	Miscanthus streak virus	TGGTGGGAGCACAGCGTGACTACATAGTGAATCCCAAGTACGGTAAGAAGAAGAAAATCCCTGGGGGAAT	DeRisi Lab
10001155	18450238_71	18450238	Miscanthus streak virus	ATTCAAACTGCTGGAGTCTGATGGCCCAGTCAAATGGGAATTCTTTACGGACCATGGACAGGTATTCATT	DeRisi Lab
10001156	18450238_71_rc	18450238	Miscanthus streak virus	AATGAATACCTGTCCATGGTCCGTAAAGAATTCCCATTTGACTGGGCCATCAGACTCCAGCAGTTTGAAT	DeRisi Lab
10001157	9627990_29	9627990	Panicum streak virus	TCTGATGAAGGTAACCGCCACACCAACGAGACTCTGACGTACAAGGTTGCGCTGGACTACCACTTCGTTG	DeRisi Lab
10001158	9627990_29_rc	9627990	Panicum streak virus	CAACGAAGTGGTAGTCCAGCGCAACCTTGTACGTCAGAGTCTCGTTGGTGTGGCGGTTACCTTCATCAGA	DeRisi Lab
10001159	9627990_70	9627990	Panicum streak virus	TCCGAGGCTTCTGGCCCAGGATGTTTTACCTGTCCGTGTTGGGCCGACGATGTAGAGGCTTCGCTTTCTT	DeRisi Lab
10001160	9627990_70_rc	9627990	Panicum streak virus	AAGAAAGCGAAGCCTCTACATCGTCGGCCCAACACGGACAGGTAAAACATCCTGGGCCAGAAGCCTCGGA	DeRisi Lab
10001161	9627990_38	9627990	Panicum streak virus	GAGGTCTGCCATCGCTTCGTTGTTAAACGGCGCTGGTGCTTCACCATGGAGACTAACGGCCGGATCGGTT	DeRisi Lab
10001162	9627990_38_rc	9627990	Panicum streak virus	AACCGATCCGGCCGTTAGTCTCCATGGTGAAGCACCAGCGCCGTTTAACAACGAAGCGATGGCAGACCTC	DeRisi Lab
10001163	9627990_13	9627990	Panicum streak virus	GTGCTCAAAGATTGTATCTTACTTCTGAAGGCTCAGCGAGGTAGATCCACGGAGGAGCTGATCTTTGGTC	DeRisi Lab
10001164	9627990_13_rc	9627990	Panicum streak virus	GACCAAAGATCAGCTCCTCCGTGGATCTACCTCGCTGAGCCTTCAGAAGTAAGATACAATCTTTGAGCAC	DeRisi Lab
10001165	9627990_75	9627990	Panicum streak virus	CTCTAGGCTTAAGCAGCTAGGTTCAAGGAGCATGTATGCTTTAGGACTGACCTGGTAGATGTTAGGCTCA	DeRisi Lab
10001166	9627990_75_rc	9627990	Panicum streak virus	TGAGCCTAACATCTACCAGGTCAGTCCTAAAGCATACATGCTCCTTGAACCTAGCTGCTTAAGCCTAGAG	DeRisi Lab
10001167	9630683_93	9630683	Potato yellow mosaic virus	ACTTGACATCGGAGCTCGATTTAGCTCCCTGAATGTTCGGATGGAAATGTGTTGACCTGGTTGGGGACAC	DeRisi Lab
10001168	9630683_93_rc	9630683	Potato yellow mosaic virus	GTGTCCCCAACCAGGTCAACACATTTCCATCCGAACATTCAGGGAGCTAAATCGAGCTCCGATGTCAAGT	DeRisi Lab
10001169	9630683_57	9630683	Potato yellow mosaic virus	TCTATCTCCCAGATAAACACGCCATTCTCTGCCTGACGTGCAGTGATGAGCTCCCCTGTGCGTGAATCCA	DeRisi Lab
10001170	9630683_57_rc	9630683	Potato yellow mosaic virus	TGGATTCACGCACAGGGGAGCTCATCACTGCACGTCAGGCAGAGAATGGCGTGTTTATCTGGGAGATAGA	DeRisi Lab
10001171	9630683_68	9630683	Potato yellow mosaic virus	TCACCAGGATTGCAGAGCACGATTGATGGGATACCGCCTTTAATTTGAACAGGCTTTCCGTACTTACAAT	DeRisi Lab
10001172	9630683_68_rc	9630683	Potato yellow mosaic virus	ATTGTAAGTACGGAAAGCCTGTTCAAATTAAAGGCGGTATCCCATCAATCGTGCTCTGCAATCCTGGTGA	DeRisi Lab
10001173	9630683_39	9630683	Potato yellow mosaic virus	GCTGGCAAATACGAGAATCATACTGAGAACGCCCTATTATTGTACATGGCATGTACTCATGCCTCAAATC	DeRisi Lab
10001174	9630683_39_rc	9630683	Potato yellow mosaic virus	GATTTGAGGCATGAGTACATGCCATGTACAATAATAGGGCGTTCTCAGTATGATTCTCGTATTTGCCAGC	DeRisi Lab
10001175	9630683_26	9630683	Potato yellow mosaic virus	GCGGTTCTGTGTTAAGTCCGTTTACATATTAGGTAAGATATGGATGGACGAGAATATCAAGCTGAAGAAC	DeRisi Lab
10001176	9630683_26_rc	9630683	Potato yellow mosaic virus	GTTCTTCAGCTTGATATTCTCGTCCATCCATATCTTACCTAATATGTAAACGGACTTAACACAGAACCGC	DeRisi Lab
10001177	9630691_43	9630691	Squash leaf curl virus	TTATTGTATATGGCATGTACTCATGCCTCTAACCCTGTATATGCGACATTGAAAATTCGGATCTATTTTT	DeRisi Lab
10001178	9630691_43_rc	9630691	Squash leaf curl virus	AAAAATAGATCCGAATTTTCAATGTCGCATATACAGGGTTAGAGGCATGAGTACATGCCATATACAATAA	DeRisi Lab
10001179	9630691_41	9630691	Squash leaf curl virus	ATAACCACCAGGAAGCCGGGAAATACGAGAATCATACGGAGAACGCTCTGTTATTGTATATGGCATGTAC	DeRisi Lab
10001180	9630691_41_rc	9630691	Squash leaf curl virus	GTACATGCCATATACAATAACAGAGCGTTCTCCGTATGATTCTCGTATTTCCCGGCTTCCTGGTGGTTAT	DeRisi Lab
10001181	9630691_29	9630691	Squash leaf curl virus	TTAAGTCTGTATATATTTTAGGCAAGATATGGATGGACGAAAATATCAAGTTGAAGAATCACACGAACAG	DeRisi Lab
10001182	9630691_29_rc	9630691	Squash leaf curl virus	CTGTTCGTGTGATTCTTCAACTTGATATTTTCGTCCATCCATATCTTGCCTAAAATATATACAGACTTAA	DeRisi Lab
10001183	9630691_72	9630691	Squash leaf curl virus	TTCCACCTTTAATTTGAACCGGCTTTCCATATTTACAGTTGGACTGCCAGTCCCTTTGGGCCCCAATCAA	DeRisi Lab
10001184	9630691_72_rc	9630691	Squash leaf curl virus	TTGATTGGGGCCCAAAGGGACTGGCAGTCCAACTGTAAATATGGAAAGCCGGTTCAAATTAAAGGTGGAA	DeRisi Lab
10001185	9630691_45	9630691	Squash leaf curl virus	GAAAATTCGGATCTATTTTTATGATTCGATAACAAATTAATAAATTTTGAATTTTATTTCATGATTCTCG	DeRisi Lab
10001186	9630691_45_rc	9630691	Squash leaf curl virus	CGAGAATCATGAAATAAAATTCAAAATTTATTAATTTGTTATCGAATCATAAAAATAGATCCGAATTTTC	DeRisi Lab
10001187	20564135_83	20564135	Tobacco yellow dwarf virus	GCCTGGTAGATTTCAGGTTGTGGTGGAAATAGTTTATTTGCAGAGTATTCCAACCACTGTAATTTTGTTG	DeRisi Lab
10001188	20564135_83_rc	20564135	Tobacco yellow dwarf virus	CAACAAAATTACAGTGGTTGGAATACTCTGCAAATAAACTATTTCCACCACAACCTGAAATCTACCAGGC	DeRisi Lab
10001189	20564135_73	20564135	Tobacco yellow dwarf virus	GCCTTCCGAGGCTTCTGGCCCATGTTGTCTTTCCGGTACGACTTGGTCCGCAGATGTAGAGGGAGGGGAT	DeRisi Lab
10001190	20564135_73_rc	20564135	Tobacco yellow dwarf virus	ATCCCCTCCCTCTACATCTGCGGACCAAGTCGTACCGGAAAGACAACATGGGCCAGAAGCCTCGGAAGGC	DeRisi Lab
10001191	20564135_66	20564135	Tobacco yellow dwarf virus	ACTCCTCCCTTTATTTTCTTCTTTTTTCCATACTTAGGGTTGACAGTAAAATCAGACTGGCAACCTATTA	DeRisi Lab
10001192	20564135_66_rc	20564135	Tobacco yellow dwarf virus	TAATAGGTTGCCAGTCTGATTTTACTGTCAACCCTAAGTATGGAAAAAAGAAGAAAATAAAGGGAGGAGT	DeRisi Lab
10001193	20564135_69	20564135	Tobacco yellow dwarf virus	TTCCAGAGTGGGACGAATTTGAAGGGGATGTCGTCGATGACGTTGTAGGTCGCGTGGTCATCATAGACAG	DeRisi Lab
10001194	20564135_69_rc	20564135	Tobacco yellow dwarf virus	CTGTCTATGATGACCACGCGACCTACAACGTCATCGACGACATCCCCTTCAAATTCGTCCCACTCTGGAA	DeRisi Lab
10001195	20564135_71	20564135	Tobacco yellow dwarf virus	CGCGTGGTCATCATAGACAGTGAAGTCGATGGTCCCATTCCAGTAATTGTGCCTTCCGAGGCTTCTGGCC	DeRisi Lab
10001196	20564135_71_rc	20564135	Tobacco yellow dwarf virus	GGCCAGAAGCCTCGGAAGGCACAATTACTGGAATGGGACCATCGACTTCACTGTCTATGATGACCACGCG	DeRisi Lab
10001197	9626986_39	9626986	Tomato golden mosaic virus	AAATATGAGAATCATACTGAGAACGCCCTGTTATTGTATATGGCATGTACTCATGCCTCTAACCCTGTGT	DeRisi Lab
10001198	9626986_39_rc	9626986	Tomato golden mosaic virus	ACACAGGGTTAGAGGCATGAGTACATGCCATATACAATAACAGGGCGTTCTCAGTATGATTCTCATATTT	DeRisi Lab
10001199	9626986_92	9626986	Tomato golden mosaic virus	CCGTCTTTGTCGATGTACGTCTTGACGTCGGAAGACGATTTAGCTCTCTGAATGTTTGGATGGAAATGTG	DeRisi Lab
10001200	9626986_92_rc	9626986	Tomato golden mosaic virus	CACATTTCCATCCAAACATTCAGAGAGCTAAATCGTCTTCCGACGTCAAGACGTACATCGACAAAGACGG	DeRisi Lab
10001201	9626986_94	9626986	Tomato golden mosaic virus	AATGTTTGGATGGAAATGTGCTGACCTTGTTGGGGATACCAGGTCGAAGAATCGTTGATTTTGGCAGCAG	DeRisi Lab
10001202	9626986_94_rc	9626986	Tomato golden mosaic virus	CTGCTGCCAAAATCAACGATTCTTCGACCTGGTATCCCCAACAAGGTCAGCACATTTCCATCCAAACATT	DeRisi Lab
10001203	9626986_68	9626986	Tomato golden mosaic virus	GGATTGCACAGCACGATTGACGGGATACCTCCTTTAATTTGAACTGGCTTTCCGTATTTACAGTTAGTCT	DeRisi Lab
10001204	9626986_68_rc	9626986	Tomato golden mosaic virus	AGACTAACTGTAAATACGGAAAGCCAGTTCAAATTAAAGGAGGTATCCCGTCAATCGTGCTGTGCAATCC	DeRisi Lab
10001205	9626986_41	9626986	Tomato golden mosaic virus	TCATGCCTCTAACCCTGTGTATGCGACGTTGAAAATTCGAATCTATTTTTATGATTCGATAACAAATTAA	DeRisi Lab
10001206	9626986_41_rc	9626986	Tomato golden mosaic virus	TTAATTTGTTATCGAATCATAAAAATAGATTCGAATTTTCAACGTCGCATACACAGGGTTAGAGGCATGA	DeRisi Lab
10001207	21426900_58	21426900	Tomato yellow leaf curl virus	TCTCCCAAATAAAAACGCCATTCTCTGCCTGAGGAGCAGTGATGAGTTCCCCTGTGCGTGAATCCATGAT	DeRisi Lab
10001208	21426900_58_rc	21426900	Tomato yellow leaf curl virus	ATCATGGATTCACGCACAGGGGAACTCATCACTGCTCCTCAGGCAGAGAATGGCGTTTTTATTTGGGAGA	DeRisi Lab
10001209	21426900_40	21426900	Tomato yellow leaf curl virus	ACGAGAACCATACTGAAAACGCCTTGTTATTGTATATGGCATGTACGCATGCCTCTAATCCAGTGTATGT	DeRisi Lab
10001210	21426900_40_rc	21426900	Tomato yellow leaf curl virus	ACATACACTGGATTAGAGGCATGCGTACATGCCATATACAATAACAAGGCGTTTTCAGTATGGTTCTCGT	DeRisi Lab
10001211	21426900_95	21426900	Tomato yellow leaf curl virus	GCCTGAATGTTCGGATGGAAATGTGCTGATCTGTTTGGGGATACCAGGTCGAAGAACCGTTGGTTCTTAC	DeRisi Lab
10001212	21426900_95_rc	21426900	Tomato yellow leaf curl virus	GTAAGAACCAACGGTTCTTCGACCTGGTATCCCCAAACAGATCAGCACATTTCCATCCGAACATTCAGGC	DeRisi Lab
10001213	21426900_70	21426900	Tomato yellow leaf curl virus	GAAGATAGTGGGAATTCCCCCTTTAATTTGAATGGGCTTCCCGTACTTTGTGTTGCTTTGCCAGTCCCTC	DeRisi Lab
10001214	21426900_70_rc	21426900	Tomato yellow leaf curl virus	GAGGGACTGGCAAAGCAACACAAAGTACGGGAAGCCCATTCAAATTAAAGGGGGAATTCCCACTATCTTC	DeRisi Lab
10001215	21426900_72	21426900	Tomato yellow leaf curl virus	TGTTGCTTTGCCAGTCCCTCTGGGCCCCCATGAATTCCTTGAAGTGCTTTAAATAATGCGGGTCTACGTC	DeRisi Lab
10001216	21426900_72_rc	21426900	Tomato yellow leaf curl virus	GACGTAGACCCGCATTATTTAAAGCACTTCAAGGAATTCATGGGGGCCCAGAGGGACTGGCAAAGCAACA	DeRisi Lab
10001217	18071198_69	18071198	Wheat dwarf virus	TAATAATTGTGTGTCCCTAGAGACCTTGCCCAGGAAGTCTTTCCTGTTCTGGTTGGCCCGCAGATGTAGA	DeRisi Lab
10001218	18071198_69_rc	18071198	Wheat dwarf virus	TCTACATCTGCGGGCCAACCAGAACAGGAAAGACTTCCTGGGCAAGGTCTCTAGGGACACACAATTATTA	DeRisi Lab
10001219	18071198_94	18071198	Wheat dwarf virus	AACGTGCAGATGTGGTGATCCATCTTCGTGGAGCTCTCTAACAGCAGCGATGTAGAGGGGCTCATATTTG	DeRisi Lab
10001220	18071198_94_rc	18071198	Wheat dwarf virus	CAAATATGAGCCCCTCTACATCGCTGCTGTTAGAGAGCTCCACGAAGATGGATCACCACATCTGCACGTT	DeRisi Lab
10001221	18071198_65	18071198	Wheat dwarf virus	GACGAAGCACTTCCAGTTCGGTGTGAACTTGAATGGAATGTCGTCGATGATATTATACTTGGCGTTGACG	DeRisi Lab
10001222	18071198_65_rc	18071198	Wheat dwarf virus	CGTCAACGCCAAGTATAATATCATCGACGACATTCCATTCAAGTTCACACCGAACTGGAAGTGCTTCGTC	DeRisi Lab
10001223	18071198_100	18071198	Wheat dwarf virus	ATAGACACGGAACCTGGGTGCAGATGAAGAGGCCATGGTAGTGAACAGAAGTCCGGCAGGTCCTTAGCGA	DeRisi Lab
10001224	18071198_100_rc	18071198	Wheat dwarf virus	TCGCTAAGGACCTGCCGGACTTCTGTTCACTACCATGGCCTCTTCATCTGCACCCAGGTTCCGTGTCTAT	DeRisi Lab
10001225	18071198_106	18071198	Wheat dwarf virus	CAATGCTTTATATAGGGCAGGTTTTGGCGGGAGAACAGGGCCCTTGTGTTCCCACGGGAGCGTAGCGTAT	DeRisi Lab
10001226	18071198_106_rc	18071198	Wheat dwarf virus	ATACGCTACGCTCCCGTGGGAACACAAGGGCCCTGTTCTCCCGCCAAAACCTGCCCTATATAAAGCATTG	DeRisi Lab
10001227	9630699_68	9630699	Tomato mottle virus	ACCCTCACCAGGATTGCAAAGCACGATTGCTGGGATTCCGCCTTTAATTTGAACTGGCTTACCGTACTTG	DeRisi Lab
10001228	9630699_68_rc	9630699	Tomato mottle virus	CAAGTACGGTAAGCCAGTTCAAATTAAAGGCGGAATCCCAGCAATCGTGCTTTGCAATCCTGGTGAGGGT	DeRisi Lab
10001229	9630699_93	9630699	Tomato mottle virus	TATGATTTGACGTCGGAGCTCGATTTAGCTCCCTGAATATTCGGATGGAAATGTGCTGACCGGGTTGGGG	DeRisi Lab
10001230	9630699_93_rc	9630699	Tomato mottle virus	CCCCAACCCGGTCAGCACATTTCCATCCGAATATTCAGGGAGCTAAATCGAGCTCCGACGTCAAATCATA	DeRisi Lab
10001231	9630699_40	9630699	Tomato mottle virus	ACAGAGAACGCCTTGTTATTGTATATGGCATGCACTCATGCGTCTAACCCTGTATATGCAACTTTGAAAA	DeRisi Lab
10001232	9630699_40_rc	9630699	Tomato mottle virus	TTTTCAAAGTTGCATATACAGGGTTAGACGCATGAGTGCATGCCATATACAATAACAAGGCGTTCTCTGT	DeRisi Lab
10001233	9630699_58	9630699	Tomato mottle virus	CCATTCTCCGCCTGATGTGCAGTGATGAGTTCCCCTGTGCGTGAATCCATGTCCCGCACAGCCTAAGTGG	DeRisi Lab
10001234	9630699_58_rc	9630699	Tomato mottle virus	CCACTTAGGCTGTGCGGGACATGGATTCACGCACAGGGGAACTCATCACTGCACATCAGGCGGAGAATGG	DeRisi Lab
10001235	9630699_95	9630699	Tomato mottle virus	ATGTGCTGACCGGGTTGGGGAGACCAGGTCGAAGAATCTGTTATTCGTGCATTGGTACTTACCTTCGAAC	DeRisi Lab
10001236	9630699_95_rc	9630699	Tomato mottle virus	GTTCGAAGGTAAGTACCAATGCACGAATAACAGATTCTTCGACCTGGTCTCCCCAACCCGGTCAGCACAT	DeRisi Lab
10001237	20428539_67	20428539	Sugarcane streak virus	GGCCCAGGAGGACTTGCCTGTTCTTGTTGGCCCGAGGATGTACAGGCTGAGCTTCCTGTTGGAATTAGAG	DeRisi Lab
10001238	20428539_67_rc	20428539	Sugarcane streak virus	CTCTAATTCCAACAGGAAGCTCAGCCTGTACATCCTCGGGCCAACAAGAACAGGCAAGTCCTCCTGGGCC	DeRisi Lab
10001239	20428539_80	20428539	Sugarcane streak virus	GAGCTTTCTGTATCATGGAGAGGTACTCTTGCTTGTTGGTGGAATGTTCTATGATATCTCTTACGATATC	DeRisi Lab
10001240	20428539_80_rc	20428539	Sugarcane streak virus	GATATCGTAAGAGATATCATAGAACATTCCACCAACAAGCAAGAGTACCTCTCCATGATACAGAAAGCTC	DeRisi Lab
10001241	20428539_23	20428539	Sugarcane streak virus	TCCTTCTCCCGTGGCTCTGACGAGGGGAACAGGCACACCAACGAGACTGTCATCTACAAGGTGGCACTGG	DeRisi Lab
10001242	20428539_23_rc	20428539	Sugarcane streak virus	CCAGTGCCACCTTGTAGATGACAGTCTCGTTGGTGTGCCTGTTCCCCTCGTCAGAGCCACGGGAGAAGGA	DeRisi Lab
10001243	20428539_84	20428539	Sugarcane streak virus	AGTCGAATCTCCTAGGAAGGAGGTCTTCCTAGGTATGAACGTACCTCTCTCCCAGTATGTAACCGGGTTC	DeRisi Lab
10001244	20428539_84_rc	20428539	Sugarcane streak virus	GAACCCGGTTACATACTGGGAGAGAGGTACGTTCATACCTAGGAAGACCTCCTTCCTAGGAGATTCGACT	DeRisi Lab
10001245	20428539_77	20428539	Sugarcane streak virus	TTTCCTGGATGTCAGGAAACAGTTTATTTGCCGAATACTCAAAGTATTGTAGTTTGGTGGCCCACTCGTA	DeRisi Lab
10001246	20428539_77_rc	20428539	Sugarcane streak virus	TACGAGTGGGCCACCAAACTACAATACTTTGAGTATTCGGCAAATAAACTGTTTCCTGACATCCAGGAAA	DeRisi Lab
10001247	9626687_64	9626687	Digitaria streak virus	TATGTCTACCTAGGCCTCTGGCCCAAGTAGACTTTCCAGTTCTTGTTGGACCGAGGATGTAGAGGCTGCG	DeRisi Lab
10001248	9626687_64_rc	9626687	Digitaria streak virus	CGCAGCCTCTACATCCTCGGTCCAACAAGAACTGGAAAGTCTACTTGGGCCAGAGGCCTAGGTAGACATA	DeRisi Lab
10001249	9626687_59	9626687	Digitaria streak virus	GTATTCTTTCTGACAACCAATCAACTGTTTCCAACAAGGACAGAACTTGAATGGTATGTCATCAATGACA	DeRisi Lab
10001250	9626687_59_rc	9626687	Digitaria streak virus	TGTCATTGATGACATACCATTCAAGTTCTGTCCTTGTTGGAAACAGTTGATTGGTTGTCAGAAAGAATAC	DeRisi Lab
10001251	9626687_31	9626687	Digitaria streak virus	AAGTGTGTCACCGCTTCGTGGTGAAACGCCGGTGGTGTTTCACAATGGAGACCAACGGGCGCATCGGTAG	DeRisi Lab
10001252	9626687_31_rc	9626687	Digitaria streak virus	CTACCGATGCGCCCGTTGGTCTCCATTGTGAAACACCACCGGCGTTTCACCACGAAGCGGTGACACACTT	DeRisi Lab
10001253	9626687_41	9626687	Digitaria streak virus	ACTGTTCGGTACCTGCCGTATGTACTTTAAGAGTGTGGGCAACCAGTAAGGTTGTCCAGAATGAATAAAA	DeRisi Lab
10001254	9626687_41_rc	9626687	Digitaria streak virus	TTTTATTCATTCTGGACAACCTTACTGGTTGCCCACACTCTTAAAGTACATACGGCAGGTACCGAACAGT	DeRisi Lab
10001255	9626687_5	9626687	Digitaria streak virus	CACTATTAGCAGTGCTTTGCATTTACCTGCTTTACATTTGGGTGCTGAGAGATCTTATCTTTGTTGTAAG	DeRisi Lab
10001256	9626687_5_rc	9626687	Digitaria streak virus	CTTACAACAAAGATAAGATCTCTCAGCACCCAAATGTAAAGCAGGTAAATGCAAAGCACTGCTAATAGTG	DeRisi Lab
10001257	9630666_39	9630666	Bean dwarf mosaic virus	TTTACAATCATCAAGAGGCTGGCAAGTATGAGAATCATACGGAGAACGCCTTATTATTGTATATGGCATG	DeRisi Lab
10001258	9630666_39_rc	9630666	Bean dwarf mosaic virus	CATGCCATATACAATAATAAGGCGTTCTCCGTATGATTCTCATACTTGCCAGCCTCTTGATGATTGTAAA	DeRisi Lab
10001259	9630666_93	9630666	Bean dwarf mosaic virus	GTCTTTGTCGATGTAGGACTTGACGTCGGAGCTGGATTTAGCTCCCTGAATGTTCGGATGGAAATGTGCT	DeRisi Lab
10001260	9630666_93_rc	9630666	Bean dwarf mosaic virus	AGCACATTTCCATCCGAACATTCAGGGAGCTAAATCCAGCTCCGACGTCAAGTCCTACATCGACAAAGAC	DeRisi Lab
10001261	9630666_58	9630666	Bean dwarf mosaic virus	CCAGATATACACGCCATTCTCTGCTTGAAGTGCAGTGATGAGCTCCCCTGTGCGTGAATCCATGTCCCGT	DeRisi Lab
10001262	9630666_58_rc	9630666	Bean dwarf mosaic virus	ACGGGACATGGATTCACGCACAGGGGAGCTCATCACTGCACTTCAAGCAGAGAATGGCGTGTATATCTGG	DeRisi Lab
10001263	9630666_41	9630666	Bean dwarf mosaic virus	TTATTATTGTATATGGCATGTACACATGCCTCTAATTCTGTGTATGCAACTCTGAAAATTCGGATCTATT	DeRisi Lab
10001264	9630666_41_rc	9630666	Bean dwarf mosaic virus	AATAGATCCGAATTTTCAGAGTTGCATACACAGAATTAGAGGCATGTGTACATGCCATATACAATAATAA	DeRisi Lab
10001265	9630666_95	9630666	Bean dwarf mosaic virus	TGTTCGGATGGAAATGTGCTGACCTGGTTGGGGAAACCAGATCGAAGAATCTGTTATTCGTGCATTGGTA	DeRisi Lab
10001266	9630666_95_rc	9630666	Bean dwarf mosaic virus	TACCAATGCACGAATAACAGATTCTTCGATCTGGTTTCCCCAACCAGGTCAGCACATTTCCATCCGAACA	DeRisi Lab
10001267	9626213_108	9626213	Beet curly top virus	CTTGTCGACGTAGGACTTGACGTCGGAGCTGGATTTAGCTCTCTGAATGTTTGGATGGAAATGTGCTGAC	DeRisi Lab
10001268	9626213_108_rc	9626213	Beet curly top virus	GTCAGCACATTTCCATCCAAACATTCAGAGAGCTAAATCCAGCTCCGACGTCAAGTCCTACGTCGACAAG	DeRisi Lab
10001269	9626213_110	9626213	Beet curly top virus	TTGGATGGAAATGTGCTGACCTGGTTGGGGATACCAGGTCGAATAATCTGATATTTGTGATCTGAACTTT	DeRisi Lab
10001270	9626213_110_rc	9626213	Beet curly top virus	AAAGTTCAGATCACAAATATCAGATTATTCGACCTGGTATCCCCAACCAGGTCAGCACATTTCCATCCAA	DeRisi Lab
10001271	9626213_3	9626213	Beet curly top virus	GAGTATTATATATATTAGTACAACTTTCATAAGGGCCATCCGTTATAATATTACCGGATGGCCCGAAAAA	DeRisi Lab
10001272	9626213_3_rc	9626213	Beet curly top virus	TTTTTCGGGCCATCCGGTAATATTATAACGGATGGCCCTTATGAAAGTTGTACTAATATATATAATACTC	DeRisi Lab
10001273	9626213_106	9626213	Beet curly top virus	GCACTTCTACCGTCGATCTGGAATTCTCCCCATTCAATTGTGTCTCCGTCCTTGTCGACGTAGGACTTGA	DeRisi Lab
10001274	9626213_106_rc	9626213	Beet curly top virus	TCAAGTCCTACGTCGACAAGGACGGAGACACAATTGAATGGGGAGAATTCCAGATCGACGGTAGAAGTGC	DeRisi Lab
10001275	9626213_92	9626213	Beet curly top virus	AATTGTGGGCCCCTAAAGATCTAGCCCACATAGTCTTCCCTGTTCTTGAATCACCCTCTACTATGATACT	DeRisi Lab
10001276	9626213_92_rc	9626213	Beet curly top virus	AGTATCATAGTAGAGGGTGATTCAAGAACAGGGAAGACTATGTGGGCTAGATCTTTAGGGGCCCACAATT	DeRisi Lab
10001277	9626337_89	9626337	Enterobacteria phage G4	GAGTTTATTTCTGCCGTCATTGCTTATTACGTTCATCCCGTTAACATCCAAACCGCCTGTCTCATCATGG	DeRisi Lab
10001278	9626337_89_rc	9626337	Enterobacteria phage G4	CCATGATGAGACAGGCGGTTTGGATGTTAACGGGATGAACGTAATAAGCAATGACGGCAGAAATAAACTC	DeRisi Lab
10001279	9626337_87	9626337	Enterobacteria phage G4	TATATGGAACACTGGACTTTGTCGGGTATCCTCGCTTTCCTGCTCCTGTTGAGTTTATTTCTGCCGTCAT	DeRisi Lab
10001280	9626337_87_rc	9626337	Enterobacteria phage G4	ATGACGGCAGAAATAAACTCAACAGGAGCAGGAAAGCGAGGATACCCGACAAAGTCCAGTGTTCCATATA	DeRisi Lab
10001281	9626337_134	9626337	Enterobacteria phage G4	TTTTGGGCATCTGGCTATGACGTAGACGGTACTGACCAATCTTCTCTCGGTCAATTCTCTGGTCGCGTTC	DeRisi Lab
10001282	9626337_134_rc	9626337	Enterobacteria phage G4	GAACGCGACCAGAGAATTGACCGAGAGAAGATTGGTCAGTACCGTCTACGTCATAGCCAGATGCCCAAAA	DeRisi Lab
10001283	9626337_20	9626337	Enterobacteria phage G4	CAAGAATGCTATGACGTGCTCGGACAACTTGATATTAATAACACTATAGACCACAAACCCCTCGGTAATG	DeRisi Lab
10001284	9626337_20_rc	9626337	Enterobacteria phage G4	CATTACCGAGGGGTTTGTGGTCTATAGTGTTATTAATATCAAGTTGTCCGAGCACGTCATAGCATTCTTG	DeRisi Lab
10001285	9626337_37	9626337	Enterobacteria phage G4	TGACTCATCTTCCGACTGCTATCAGTATTTTTGTGTGCCAGAGTATGGTACACAGCACGGTCGTCTACAT	DeRisi Lab
10001286	9626337_37_rc	9626337	Enterobacteria phage G4	ATGTAGACGACCGTGCTGTGTACCATACTCTGGCACACAAAAATACTGATAGCAGTCGGAAGATGAGTCA	DeRisi Lab
10001287	9626412_84	9626412	Enterobacteria phage S13	CTCCTGTTGAGTTTATTGCTGCCGTCATTGCTTATTATGTTCATCCCGTCAACATTCAAACGGCCTGTCT	DeRisi Lab
10001288	9626412_84_rc	9626412	Enterobacteria phage S13	AGACAGGCCGTTTGAATGTTGACGGGATGAACATAATAAGCAATGACGGCAGCAATAAACTCAACAGGAG	DeRisi Lab
10001289	9626412_82	9626412	Enterobacteria phage S13	GGCTTGCGTTTATGGTACGCTGGACTTTGTGGGATACCCTCGCTTTCCTGCTCCTGTTGAGTTTATTGCT	DeRisi Lab
10001290	9626412_82_rc	9626412	Enterobacteria phage S13	AGCAATAAACTCAACAGGAGCAGGAAAGCGAGGGTATCCCACAAAGTCCAGCGTACCATAAACGCAAGCC	DeRisi Lab
10001291	9626412_86	9626412	Enterobacteria phage S13	AACATTCAAACGGCCTGTCTCATCATGGAAGGCGCTGAATTTACGGAAAACATTATTAATGGCGTCGAGC	DeRisi Lab
10001292	9626412_86_rc	9626412	Enterobacteria phage S13	GCTCGACGCCATTAATAATGTTTTCCGTAAATTCAGCGCCTTCCATGATGAGACAGGCCGTTTGAATGTT	DeRisi Lab
10001293	9626412_16	9626412	Enterobacteria phage S13	CTCCCCCAACTTGATATTAATAACACTATAGACCACCCGCCCGAAGGGGACGAAAAATGGTTTTTAGAGA	DeRisi Lab
10001294	9626412_16_rc	9626412	Enterobacteria phage S13	TCTCTAAAAACCATTTTTCGTCCCCTTCGGGCGGGTGGTCTATAGTGTTATTAATATCAAGTTGGGGGAG	DeRisi Lab
10001295	9626412_108	9626412	Enterobacteria phage S13	TTTTTATGTCCCTCATCGTCATGTTTATGGTGAGCGGTGGATTAAGTTTATGAAGGATGGCGTTAATGCC	DeRisi Lab
10001296	9626412_108_rc	9626412	Enterobacteria phage S13	GGCATTAACGCCATCCTTCATAAACTTAATCCACCGCTCACCATAAACATGACGATGAGGGACATAAAAA	DeRisi Lab
10001297	9626372_24	9626372	Coliphage phiX174	CTGGACTTTGTGGGATACCCTCGCTTTCCTGCTCCTGTTGAGTTTATTGCTGCCGTCATTGCTTATTATG	DeRisi Lab
10001298	9626372_24_rc	9626372	Coliphage phiX174	CATAATAAGCAATGACGGCAGCAATAAACTCAACAGGAGCAGGAAAGCGAGGGTATCCCACAAAGTCCAG	DeRisi Lab
10001299	9626372_26	9626372	Coliphage phiX174	TGCCGTCATTGCTTATTATGTTCATCCCGTCAACATTCAAACGGCCTGTCTCATCATGGAAGGCGCTGAA	DeRisi Lab
10001300	9626372_26_rc	9626372	Coliphage phiX174	TTCAGCGCCTTCCATGATGAGACAGGCCGTTTGAATGTTGACGGGATGAACATAATAAGCAATGACGGCA	DeRisi Lab
10001301	9626372_28	9626372	Coliphage phiX174	TCATCATGGAAGGCGCTGAATTTACGGAAAACATTATTAATGGCGTCGAGCGTCCGGTTAAAGCCGCTGA	DeRisi Lab
10001302	9626372_28_rc	9626372	Coliphage phiX174	TCAGCGGCTTTAACCGGACGCTCGACGCCATTAATAATGTTTTCCGTAAATTCAGCGCCTTCCATGATGA	DeRisi Lab
10001303	9626372_22	9626372	Coliphage phiX174	CTGACCGCTCTCGTGCTCGTCGCTGCGTTGAGGCTTGCGTTTATGGTACGCTGGACTTTGTGGGATACCC	DeRisi Lab
10001304	9626372_22_rc	9626372	Coliphage phiX174	GGGTATCCCACAAAGTCCAGCGTACCATAAACGCAAGCCTCAACGCAGCGACGAGCACGAGAGCGGTCAG	DeRisi Lab
10001305	9626372_172	9626372	Coliphage phiX174	CACAATGCTACAATGTGCTCCCCCAACTTGATATTAATAACACTATAGACCACCGCCCCGAAGGGGACGA	DeRisi Lab
10001306	9626372_172_rc	9626372	Coliphage phiX174	TCGTCCCCTTCGGGGCGGTGGTCTATAGTGTTATTAATATCAAGTTGGGGGAGCACATTGTAGCATTGTG	DeRisi Lab
10001307	9628921_109	9628921	Coliphage phiK	CTCGCTTTCCTGCTCCTGTTGAGTTTATTGCTGCCGTCATTGCTTATTATGTTCATCCCGTCAACATTCA	DeRisi Lab
10001308	9628921_109_rc	9628921	Coliphage phiK	TGAATGTTGACGGGATGAACATAATAAGCAATGACGGCAGCAATAAACTCAACAGGAGCAGGAAAGCGAG	DeRisi Lab
10001309	9628921_107	9628921	Coliphage phiK	TCGCTGTGTAGAGGCTTGTGTTTATGGAACGCTGGACTTTGTCGGCTATCCTCGCTTTCCTGCTCCTGTT	DeRisi Lab
10001310	9628921_107_rc	9628921	Coliphage phiK	AACAGGAGCAGGAAAGCGAGGATAGCCGACAAAGTCCAGCGTTCCATAAACACAAGCCTCTACACAGCGA	DeRisi Lab
10001311	9628921_111	9628921	Coliphage phiK	GTTCATCCCGTCAACATTCAGACAGCATGCCTCGTTATGGAAGGCGCGGAGTTTAGCGAAAACATTATTA	DeRisi Lab
10001312	9628921_111_rc	9628921	Coliphage phiK	TAATAATGTTTTCGCTAAACTCCGCGCCTTCCATAACGAGGCATGCTGTCTGAATGTTGACGGGATGAAC	DeRisi Lab
10001313	9628921_211	9628921	Coliphage phiK	CTGATGCTGGTATTCAGTCTGCTATTCAGGGTTCTAATGTTCCTCCTGCTGGTCAATTGCCCGCTTCTAA	DeRisi Lab
10001314	9628921_211_rc	9628921	Coliphage phiK	TTAGAAGCGGGCAATTGACCAGCAGGAGGAACATTAGAACCCTGAATAGCAGACTGAATACCAGCATCAG	DeRisi Lab
10001315	9628921_40	9628921	Coliphage phiK	GGCACTGGTTCGGAAGTGTGCAGCCCAACTTGATAATAGTAACACTATAGACCACCGCACCCCGTTGGAC	DeRisi Lab
10001316	9628921_40_rc	9628921	Coliphage phiK	GTCCAACGGGGTGCGGTGGTCTATAGTGTTACTATTATCAAGTTGGGCTGCACACTTCCGAACCAGTGCC	DeRisi Lab
10001317	9625355_109	9625355	Coliphage alpha3	CCTCGCTTTCCTGCTCCTGTTGAGTTTATTGCTGCCGTCATTGCTTATTATGTTCATCCCGTCAATGTAC	DeRisi Lab
10001318	9625355_109_rc	9625355	Coliphage alpha3	GTACATTGACGGGATGAACATAATAAGCAATGACGGCAGCAATAAACTCAACAGGAGCAGGAAAGCGAGG	DeRisi Lab
10001319	9625355_107	9625355	Coliphage alpha3	GTCGTTGTGTTGAGGCTTGTGTTTATGGAACGCTGGACTTTGTTGGATATCCTCGCTTTCCTGCTCCTGT	DeRisi Lab
10001320	9625355_107_rc	9625355	Coliphage alpha3	ACAGGAGCAGGAAAGCGAGGATATCCAACAAAGTCCAGCGTTCCATAAACACAAGCCTCAACACAACGAC	DeRisi Lab
10001321	9625355_40	9625355	Coliphage alpha3	TGGCACTGGTTCGGAAGTGTGCTGCCCAACTTGATAATAGTAACACTATAGACCACCGTACCCCTTTGGA	DeRisi Lab
10001322	9625355_40_rc	9625355	Coliphage alpha3	TCCAAAGGGGTACGGTGGTCTATAGTGTTACTATTATCAAGTTGGGCAGCACACTTCCGAACCAGTGCCA	DeRisi Lab
10001323	9625355_111	9625355	Coliphage alpha3	TGTTCATCCCGTCAATGTACAAACAGCATGCCTCGTTATGGAAGGCGCGGAGTTTAGCGAAAACATTATC	DeRisi Lab
10001324	9625355_111_rc	9625355	Coliphage alpha3	GATAATGTTTTCGCTAAACTCCGCGCCTTCCATAACGAGGCATGCTGTTTGTACATTGACGGGATGAACA	DeRisi Lab
10001325	9625355_142	9625355	Coliphage alpha3	GAGGATGATGCTCGTTATCGCTTCCGTTGCTGCCACCTTAAAAATATTTGGTCTGCTCCGCTGCCTCCGG	DeRisi Lab
10001326	9625355_142_rc	9625355	Coliphage alpha3	CCGGAGGCAGCGGAGCAGACCAAATATTTTTAAGGTGGCAGCAACGGAAGCGATAACGAGCATCATCCTC	DeRisi Lab
10001327	9626109_329	9626109	Spiroplasma phage 1-R8A2B	TTTGAAAAACAAAATCAGTAGAACGAACAGCAGAAGGTAAAAGAGTAAAACATAAGTCGGATGTTGGGTT	DeRisi Lab
10001328	9626109_329_rc	9626109	Spiroplasma phage 1-R8A2B	AACCCAACATCCGACTTATGTTTTACTCTTTTACCTTCTGCTGTTCGTTCTACTGATTTTGTTTTTCAAA	DeRisi Lab
10001329	9626109_2	9626109	Spiroplasma phage 1-R8A2B	CCCCTTGAATTTGCTAATAAGTATGATAGTCAATGGTTAAAGTTTGTGCGTGATTTAAAGAATGATGAAA	DeRisi Lab
10001330	9626109_2_rc	9626109	Spiroplasma phage 1-R8A2B	TTTCATCATTCTTTAAATCACGCACAAACTTTAACCATTGACTATCATACTTATTAGCAAATTCAAGGGG	DeRisi Lab
10001331	9626109_89	9626109	Spiroplasma phage 1-R8A2B	CGTTGAAATTACAAAATTTTAATAATATTTTGTTGATTGAAAATATTAACGATAAATTACAATTTGATAA	DeRisi Lab
10001332	9626109_89_rc	9626109	Spiroplasma phage 1-R8A2B	TTATCAAATTGTAATTTATCGTTAATATTTTCAATCAACAAAATATTATTAAAATTTTGTAATTTCAACG	DeRisi Lab
10001333	9626109_249	9626109	Spiroplasma phage 1-R8A2B	GTTTATTAAACATTAAATAAACAATATATTAGCATTATATATAACATTGTTAATAATCAGTGTTTATTAC	DeRisi Lab
10001334	9626109_249_rc	9626109	Spiroplasma phage 1-R8A2B	GTAATAAACACTGATTATTAACAATGTTATATATAATGCTAATATATTGTTTATTTAATGTTTAATAAAC	DeRisi Lab
10001335	9626109_109	9626109	Spiroplasma phage 1-R8A2B	AATTTTGGGATTTATAATTGACAAGAAATTAATAATGGTGGGTTGTTCCCCGATAAACAATGATGACAAG	DeRisi Lab
10001336	9626109_109_rc	9626109	Spiroplasma phage 1-R8A2B	CTTGTCATCATTGTTTATCGGGGAACAACCCACCATTATTAATTTCTTGTCAATTATAAATCCCAAAATT	DeRisi Lab
10001337	19387568_60	19387568	Spiroplasma phage 4	TTTGCGTTCAATGCTTGATAAGTATGGTGATGATTATTTAGAGTTGTTGCCACCTGCTAGATTAGGTGGA	DeRisi Lab
10001338	19387568_60_rc	19387568	Spiroplasma phage 4	TCCACCTAATCTAGCAGGTGGCAACAACTCTAAATAATCATCACCATACTTATCAAGCATTGAACGCAAA	DeRisi Lab
10001339	19387568_28	19387568	Spiroplasma phage 4	GTCGTTTTTAGAAAAAATGTTTCACGTGAAACATAGGAAGGAGATAATCATATGGCTTATCGTGGTTTTA	DeRisi Lab
10001340	19387568_28_rc	19387568	Spiroplasma phage 4	TAAAACCACGATAAGCCATATGATTATCTCCTTCCTATGTTTCACGTGAAACATTTTTTCTAAAAACGAC	DeRisi Lab
10001341	19387568_131	19387568	Spiroplasma phage 4	TTAAAGGAAGATTATAAAAATGTTGATAGAACTCTTGCTTTAAAAGCGAGTGATAATACACCACAATTAC	DeRisi Lab
10001342	19387568_131_rc	19387568	Spiroplasma phage 4	GTAATTGTGGTGTATTATCACTCGCTTTTAAAGCAAGAGTTCTATCAACATTTTTATAATCTTCCTTTAA	DeRisi Lab
10001343	19387568_161	19387568	Spiroplasma phage 4	AAAAAGGAGAAAAAGTTAATTTTAAGCATTATTCTAATGGAGATGTTGCACGATATGATATGAATAAAAA	DeRisi Lab
10001344	19387568_161_rc	19387568	Spiroplasma phage 4	TTTTTATTCATATCATATCGTGCAACATCTCCATTAGAATAATGCTTAAAATTAACTTTTTCTCCTTTTT	DeRisi Lab
10001345	19387568_173	19387568	Spiroplasma phage 4	AAAGAAGAGGACATATTGGAATTAAATATCTTGCTAGTAATGAATATGGAACAAAAAGAATGCGTCCTCA	DeRisi Lab
10001346	19387568_173_rc	19387568	Spiroplasma phage 4	TGAGGACGCATTCTTTTTGTTCCATATTCATTACTAGCAAGATATTTAATTCCAATATGTCCTCTTCTTT	DeRisi Lab
10001347	9626133_127	9626133	Xanthomonas phage Cf1c	CCGCCAATAAGACGGCCCCCTCGGGGCCGTCGCTGGCGGGCACTGCGTCTGCGGGTGCAGCAGCTCGTCC	DeRisi Lab
10001348	9626133_127_rc	9626133	Xanthomonas phage Cf1c	GGACGAGCTGCTGCACCCGCAGACGCAGTGCCCGCCAGCGACGGCCCCGAGGGGGCCGTCTTATTGGCGG	DeRisi Lab
10001349	9626133_226	9626133	Xanthomonas phage Cf1c	CGTGCTTAGGCAACCCTAAGCACCGCGCACCCCCGGCTCCCCTCCGGGGTCCGCGTCAAGGGCAGGGGAG	DeRisi Lab
10001350	9626133_226_rc	9626133	Xanthomonas phage Cf1c	CTCCCCTGCCCTTGACGCGGACCCCGGAGGGGAGCCGGGGGTGCGCGGTGCTTAGGGTTGCCTAAGCACG	DeRisi Lab
10001351	9626133_18	9626133	Xanthomonas phage Cf1c	CGCGTCCGGTGGCGGCGGCGACTTCGACGGCACCGCAATCATCGGCAAGGTGACTACCTATACCGCCATC	DeRisi Lab
10001352	9626133_18_rc	9626133	Xanthomonas phage Cf1c	GATGGCGGTATAGGTAGTCACCTTGCCGATGATTGCGGTGCCGTCGAAGTCGCCGCCGCCACCGGACGCG	DeRisi Lab
10001353	9626133_64	9626133	Xanthomonas phage Cf1c	GCCGATGGCTCGGGCAACACATCTGGCAATGGCAGCAATAGCGGCACGGGGAAGAAGGACGACGACAGCA	DeRisi Lab
10001354	9626133_64_rc	9626133	Xanthomonas phage Cf1c	TGCTGTCGTCGTCCTTCTTCCCCGTGCCGCTATTGCTGCCATTGCCAGATGTGTTGCCCGAGCCATCGGC	DeRisi Lab
10001355	9626133_280	9626133	Xanthomonas phage Cf1c	CCGCAAAGCAAAGGGCGGTTGGTTCGACAGGCTTACCGGAGAGTTCTGGCCGTCTCCGTGGAAAGTCACA	DeRisi Lab
10001356	9626133_280_rc	9626133	Xanthomonas phage Cf1c	TGTGACTTTCCACGGAGACGGCCAGAACTCTCCGGTAAGCCTGTCGAACCAACCGCCCTTTGCTTTGCGG	DeRisi Lab
10001357	9626232_164	9626232	Enterobacteria phage Ike	TGCACGTAAATTAGGTTGGGATATTATCTTTATTATTCAGGATATTTCTCTGATGGATAAGCAAGCGCGT	DeRisi Lab
10001358	9626232_164_rc	9626232	Enterobacteria phage Ike	ACGCGCTTGCTTATCCATCAGAGAAATATCCTGAATAATAAAGATAATATCCCAACCTAATTTACGTGCA	DeRisi Lab
10001359	9626232_160	9626232	Enterobacteria phage Ike	CAAAGAATGGCTTATTAGTTCTTGATGAATGTGGTACTTGGTTTAACTCAAGAAACTGGAGCGATAAATC	DeRisi Lab
10001360	9626232_160_rc	9626232	Enterobacteria phage Ike	GATTTATCGCTCCAGTTTCTTGAGTTAAACCAAGTACCACATTCATCAAGAACTAATAAGCCATTCTTTG	DeRisi Lab
10001361	9626232_149	9626232	Enterobacteria phage Ike	GATCGTTTACTCGGCATTGCTAATAAGGTTATTTGATATGGCTGTTTATGTTGTTACAGGTAAATTAGGT	DeRisi Lab
10001362	9626232_149_rc	9626232	Enterobacteria phage Ike	ACCTAATTTACCTGTAACAACATAAACAGCCATATCAAATAACCTTATTAGCAATGCCGAGTAAACGATC	DeRisi Lab
10001363	9626232_162	9626232	Enterobacteria phage Ike	AGAAACTGGAGCGATAAATCAAGGCAGCCTGTTATTGATTGGTGTTTACATGCACGTAAATTAGGTTGGG	DeRisi Lab
10001364	9626232_162_rc	9626232	Enterobacteria phage Ike	CCCAACCTAATTTACGTGCATGTAAACACCAATCAATAACAGGCTGCCTTGATTTATCGCTCCAGTTTCT	DeRisi Lab
10001365	9626232_257	9626232	Enterobacteria phage Ike	CCTTGTTATGGGTGATGGTTCACGTAGTGGGCCATCGCCTTGTTAGACGTTTTTTTCTTTTGGTGATCGA	DeRisi Lab
10001366	9626232_257_rc	9626232	Enterobacteria phage Ike	TCGATCACCAAAAGAAAAAAACGTCTAACAAGGCGATGGCCCACTACGTGAACCATCACCCATAACAAGG	DeRisi Lab
10001367	9630747_115	9630747	Enterobacteria phage If1	TGGGCTGGGATATTATTTTTCTTATTCAGGATTTATCCATCATGGATAAGCAAGCTCGTGTGGCACTGGC	DeRisi Lab
10001368	9630747_115_rc	9630747	Enterobacteria phage If1	GCCAGTGCCACACGAGCTTGCTTATCCATGATGGATAAATCCTGAATAAGAAAAATAATATCCCAGCCCA	DeRisi Lab
10001369	9630747_110	9630747	Enterobacteria phage If1	TTCCTATGATGAAAATAAAAATGGATTACTGGTTCTTGATGAATGTGGGACATGGTTTAACTCACGCTCA	DeRisi Lab
10001370	9630747_110_rc	9630747	Enterobacteria phage If1	TGAGCGTGAGTTAAACCATGTCCCACATTCATCAAGAACCAGTAATCCATTTTTATTTTCATCATAGGAA	DeRisi Lab
10001371	9630747_68	9630747	Enterobacteria phage If1	GGCAACGGAACAGGTGATTTTGATTACGTCAAAATGGCAAACGCCAATAAAGATGCACTGACTGAATCAT	DeRisi Lab
10001372	9630747_68_rc	9630747	Enterobacteria phage If1	ATGATTCAGTCAGTGCATCTTTATTGGCGTTTGCCATTTTGACGTAATCAAAATCACCTGTTCCGTTGCC	DeRisi Lab
10001373	9630747_170	9630747	Enterobacteria phage If1	CGGTTGCGGGAGGGATCAATACTGACCGTCTCACGTCTGTTTTATCCAGCACTGGCGGTTCCTTTGGTAT	DeRisi Lab
10001374	9630747_170_rc	9630747	Enterobacteria phage If1	ATACCAAAGGAACCGCCAGTGCTGGATAAAACAGACGTGAGACGGTCAGTATTGATCCCTCCCGCAACCG	DeRisi Lab
10001375	9630747_113	9630747	Enterobacteria phage If1	TGATAAAGAAAGACAGTCCGTAATTAACTGGTTTTTACATGCCAGAAAACTGGGCTGGGATATTATTTTT	DeRisi Lab
10001376	9630747_113_rc	9630747	Enterobacteria phage If1	AAAAATAATATCCCAGCCCAGTTTTCTGGCATGTAAAAACCAGTTAATTACGGACTGTCTTTCTTTATCA	DeRisi Lab
10001377	9625381_9	9625381	Enterobacteria phage I2-2	GCCTGTTATAGACTGGTTTTTACATGCCCGTAAATTAGGCTGGGATGTAATTTTTATTATTCAGGATATT	DeRisi Lab
10001378	9625381_9_rc	9625381	Enterobacteria phage I2-2	AATATCCTGAATAATAAAAATTACATCCCAGCCTAATTTACGGGCATGTAAAAACCAGTCTATAACAGGC	DeRisi Lab
10001379	9625381_266	9625381	Enterobacteria phage I2-2	TTGATATGGCTGTTTATGTTGTTACCGGAAAATTAGGCGCAGGCAAGACGCTTGTAGCTGTATCGCGTAT	DeRisi Lab
10001380	9625381_266_rc	9625381	Enterobacteria phage I2-2	ATACGCGATACAGCTACAAGCGTCTTGCCTGCGCCTAATTTTCCGGTAACAACATAAACAGCCATATCAA	DeRisi Lab
10001381	9625381_12	9625381	Enterobacteria phage I2-2	GATGGATAAGCAGGCACGCGAGGCTTTAGCCGAACATGTTGTTTATTGCCGTCGATTAGATAAATTAAAT	DeRisi Lab
10001382	9625381_12_rc	9625381	Enterobacteria phage I2-2	ATTTAATTTATCTAATCGACGGCAATAAACAACATGTTCGGCTAAAGCCTCGCGTGCCTGCTTATCCATC	DeRisi Lab
10001383	9625381_200	9625381	Enterobacteria phage I2-2	TGAAAAGAAAAATAATAGCAATTTCTTTATTTTTATACATCCCTTTGTCTAATGCTGATAATTGGGAGTC	DeRisi Lab
10001384	9625381_200_rc	9625381	Enterobacteria phage I2-2	GACTCCCAATTATCAGCATTAGACAAAGGGATGTATAAAAATAAAGAAATTGCTATTATTTTTCTTTTCA	DeRisi Lab
10001385	9625381_236	9625381	Enterobacteria phage I2-2	AATCAGCTAAAGCCTCTGCTTCTGTATCTGATGCTATCTCTGATGGTATGCGTGGCGTTGGTAATTTCGT	DeRisi Lab
10001386	9625381_236_rc	9625381	Enterobacteria phage I2-2	ACGAAATTACCAACGCCACGCATACCATCAGAGATAGCATCAGATACAGAAGCAGAGGCTTTAGCTGATT	DeRisi Lab
10001387	17426217_142	17426217	Enterobacteria phage M13	TTTCTACATGCTCGTAAATTAGGATGGGATATTATTTTTCTTGTTCAGGACTTATCTATTGTTGATAAAC	DeRisi Lab
10001388	17426217_142_rc	17426217	Enterobacteria phage M13	GTTTATCAACAATAGATAAGTCCTGAACAAGAAAAATAATATCCCATCCTAATTTACGAGCATGTAGAAA	DeRisi Lab
10001389	17426217_128	17426217	Enterobacteria phage M13	TTTGGATTGGGATAAATAATATGGCTGTTTATTTTGTAACTGGCAAATTAGGCTCTGGAAAGACGCTCGT	DeRisi Lab
10001390	17426217_128_rc	17426217	Enterobacteria phage M13	ACGAGCGTCTTTCCAGAGCCTAATTTGCCAGTTACAAAATAAACAGCCATATTATTTATCCCAATCCAAA	DeRisi Lab
10001391	17426217_138	17426217	Enterobacteria phage M13	CGATGAAAATAAAAACGGCTTGCTTGTTCTCGATGAGTGCGGTACTTGGTTTAATACCCGTTCTTGGAAT	DeRisi Lab
10001392	17426217_138_rc	17426217	Enterobacteria phage M13	ATTCCAAGAACGGGTATTAAACCAAGTACCGCACTCATCGAGAACAAGCAAGCCGTTTTTATTTTCATCG	DeRisi Lab
10001393	17426217_229	17426217	Enterobacteria phage M13	ATTTGGGTGATGGTTCACGTAGTGGGCCATCGCCCTGATAGACGGTTTTTCGCCCTTTGACGTTGGAGTC	DeRisi Lab
10001394	17426217_229_rc	17426217	Enterobacteria phage M13	GACTCCAACGTCAAAGGGCGAAAAACCGTCTATCAGGGCGATGGCCCACTACGTGAACCATCACCCAAAT	DeRisi Lab
10001395	17426217_25	17426217	Enterobacteria phage M13	GGTTTTTATCGTCGTCTGGTAAACGAGGGTTATGATAGTGTTGCTCTTACTATGCCTCGTAATTCCTTTT	DeRisi Lab
10001396	17426217_25_rc	17426217	Enterobacteria phage M13	AAAAGGAATTACGAGGCATAGTAAGAGCAACACTATCATAACCCTCGTTTACCAGACGACGATAAAAACC	DeRisi Lab
10001397	9625366_132	9625366	Pseudomonas phage Pf1	ACGCTTGGACCCGGCACCGGCATTTCAACTGGGACATTGTCCTCACCACGCCGAACATCTCCTACATCCG	DeRisi Lab
10001398	9625366_132_rc	9625366	Pseudomonas phage Pf1	CGGATGTAGGAGATGTTCGGCGTGGTGAGGACAATGTCCCAGTTGAAATGCCGGTGCCGGGTCCAAGCGT	DeRisi Lab
10001399	9625366_166	9625366	Pseudomonas phage Pf1	CATCGTCCCCGATTCCGAATACGCCTCGCGGCCCTGGAGGCAGAAATGATCGATTGGGAATTCCTCGTTC	DeRisi Lab
10001400	9625366_166_rc	9625366	Pseudomonas phage Pf1	GAACGAGGAATTCCCAATCGATCATTTCTGCCTCCAGGGCCGCGAGGCGTATTCGGAATCGGGGACGATG	DeRisi Lab
10001401	9625366_154	9625366	Pseudomonas phage Pf1	CTTCGCCGATCGGCGGATCTCCATCCTCGCCCATGCCTACCGCAAGTCGCGGGGCGACATTTACATGTTC	DeRisi Lab
10001402	9625366_154_rc	9625366	Pseudomonas phage Pf1	GAACATGTAAATGTCGCCCCGCGACTTGCGGTAGGCATGGGCGAGGATGGAGATCCGCCGATCGGCGAAG	DeRisi Lab
10001403	9625366_80	9625366	Pseudomonas phage Pf1	CCCGACCGATCCCACGGATCCAACCGACCCGACCACGCCGGGCGGTGACGGCGGCGGCGATGGCAATGGC	DeRisi Lab
10001404	9625366_80_rc	9625366	Pseudomonas phage Pf1	GCCATTGCCATCGCCGCCGCCGTCACCGCCCGGCGTGGTCGGGTCGGTTGGATCCGTGGGATCGGTCGGG	DeRisi Lab
10001405	9625366_290	9625366	Pseudomonas phage Pf1	AAACTCGGTAAAAAAGGCTCTTCTTTTCCTAAGCAATCACTTCCGCTGAATCACCGGCACATTAGCCGAA	DeRisi Lab
10001406	9625366_290_rc	9625366	Pseudomonas phage Pf1	TTCGGCTAATGTGCCGGTGATTCAGCGGAAGTGATTGCTTAGGAAAAGAAGAGCCTTTTTTACCGAGTTT	DeRisi Lab
10001407	9626316_12	9626316	Pseudomonas phage Pf3	TCAATCGTTATAAGGGGGCTTCGGCTCCCTTATTCGTTTAGCGGCTAAAATTTTTCAATTCACGGGGCTT	DeRisi Lab
10001408	9626316_12_rc	9626316	Pseudomonas phage Pf3	AAGCCCCGTGAATTGAAAAATTTTAGCCGCTAAACGAATAAGGGAGCCGAAGCCCCCTTATAACGATTGA	DeRisi Lab
10001409	9626316_210	9626316	Pseudomonas phage Pf3	TGCATCTGAATGGATGCCAGAAAATGAACTTTTGTCGATACTTTATTTTTTGAAATCTCAAGGCTATGAA	DeRisi Lab
10001410	9626316_210_rc	9626316	Pseudomonas phage Pf3	TTCATAGCCTTGAGATTTCAAAAAATAAAGTATCGACAAAAGTTCATTTTCTGGCATCCATTCAGATGCA	DeRisi Lab
10001411	9626316_134	9626316	Pseudomonas phage Pf3	AAACAATCTTTGGTTTTTGATGAATCGTTTTTCCTTGGTGATCTTTTTTAGCGGCTAAAATTTGTTGTAT	DeRisi Lab
10001412	9626316_134_rc	9626316	Pseudomonas phage Pf3	ATACAACAAATTTTAGCCGCTAAAAAAGATCACCAAGGAAAAACGATTCATCAAAAACCAAAGATTGTTT	DeRisi Lab
10001413	9626316_225	9626316	Pseudomonas phage Pf3	AGAAGGGTTCTTGCATTTGGAAGATAAGCCCTTTCCTCTCCAGTGCCAGTTCTTTGTTGAGTCGGTCATT	DeRisi Lab
10001414	9626316_225_rc	9626316	Pseudomonas phage Pf3	AATGACCGACTCAACAAAGAACTGGCACTGGAGAGGAAAGGGCTTATCTTCCAAATGCAAGAACCCTTCT	DeRisi Lab
10001415	9626316_229	9626316	Pseudomonas phage Pf3	ATTAACGTGAACAATGGGCGTCCTGAATTGGCTTTTGATTTTAAAGCCATGAAGCGTGCGTAATGAGTTA	DeRisi Lab
10001416	9626316_229_rc	9626316	Pseudomonas phage Pf3	TAACTCATTACGCACGCTTCATGGCTTTAAAATCAAAAGCCAATTCAGGACGCCCATTGTTCACGTTAAT	DeRisi Lab
10001417	9625557_52	9625557	Acholeplasma phage MV-L1	ATCCCCCAATTCTTCATGGACGTATTAACTACTGAAACTGGTGGTCCTAACGTATTCGCAATCGTGGCCG	DeRisi Lab
10001418	9625557_52_rc	9625557	Acholeplasma phage MV-L1	CGGCCACGATTGCGAATACGTTAGGACCACCAGTTTCAGTAGTTAATACGTCCATGAAGAATTGGGGGAT	DeRisi Lab
10001419	9625557_90	9625557	Acholeplasma phage MV-L1	CTTATCAGTAATGTTCGGTGGTTTAGCATCTCTCTTCGGTTTAGGTTTAGCCTTTATCTTACAACTTGGT	DeRisi Lab
10001420	9625557_90_rc	9625557	Acholeplasma phage MV-L1	ACCAAGTTGTAAGATAAAGGCTAAACCTAAACCGAAGAGAGATGCTAAACCACCGAACATTACTGATAAG	DeRisi Lab
10001421	9625557_169	9625557	Acholeplasma phage MV-L1	AAAAGAGCAATTTGAGGCAACCTATGGTGAAATCAAAGAAAGAACTATTGTTATAAACAAAAAACATATC	DeRisi Lab
10001422	9625557_169_rc	9625557	Acholeplasma phage MV-L1	GATATGTTTTTTGTTTATAACAATAGTTCTTTCTTTGATTTCACCATAGGTTGCCTCAAATTGCTCTTTT	DeRisi Lab
10001423	9625557_175	9625557	Acholeplasma phage MV-L1	AAGCCTCACACCTCCTAACTTTATAAAACAAAATGCAAGAGGTCGGAAAAGGTACCTCCTTTTACGAAAC	DeRisi Lab
10001424	9625557_175_rc	9625557	Acholeplasma phage MV-L1	GTTTCGTAAAAGGAGGTACCTTTTCCGACCTCTTGCATTTTGTTTTATAAAGTTAGGAGGTGTGAGGCTT	DeRisi Lab
10001425	9625557_165	9625557	Acholeplasma phage MV-L1	CAGAATTACAATCAGCACAACAGAATGTCTTACCATTCAACGCAATCGGTCTTATAAATGAGGGGTCAAA	DeRisi Lab
10001426	9625557_165_rc	9625557	Acholeplasma phage MV-L1	TTTGACCCCTCATTTATAAGACCGATTGCGTTGAATGGTAAGACATTCTGTTGTGCTGATTGTAATTCTG	DeRisi Lab
10001427	20330564_253	20330564	Pseudomonas phage phi-6	AGTCCTTAGATTTCTAAGGCGAGACTCGCTTTGCGAGCGTCCAATAGGACGGCCCCCTCGGGGGCTCTCT	DeRisi Lab
10001428	20330564_253_rc	20330564	Pseudomonas phage phi-6	AGAGAGCCCCCGAGGGGGCCGTCCTATTGGACGCTCGCAAAGCGAGTCTCGCCTTAGAAATCTAAGGACT	DeRisi Lab
10001429	20330569_161	20330569	Pseudomonas phage phi-6	TTCTAAGGCGAGACTCGCTTTGCGAGCATCCAATAGGATGGCCCCTTCGGGGGCTCTCTCTCT	DeRisi Lab
10001430	20330569_161_rc	20330569	Pseudomonas phage phi-6	AGAGAGAGAGCCCCCGAAGGGGCCATCCTATTGGATGCTCGCAAAGCGAGTCTCGCCTTAGAA	DeRisi Lab
10001431	20330558_116	20330558	Pseudomonas phage phi-6	AGTCCTTGTATAACAAGGCGAGACTCACTATGTGAGCGTCCAATAGGACGGCCCCTTCGGGGGCTCTCTC	DeRisi Lab
10001432	20330558_116_rc	20330558	Pseudomonas phage phi-6	GAGAGAGCCCCCGAAGGGGCCGTCCTATTGGACGCTCACATAGTGAGTCTCGCCTTGTTATACAAGGACT	DeRisi Lab
10001433	20330569_159	20330569	Pseudomonas phage phi-6	GTACGTCGCTGCTGGTGGAGGTCGTGTGTACGTTAAATAAGTCCTTAGATTTCTAAGGCGAGACTCGCTT	DeRisi Lab
10001434	20330569_159_rc	20330569	Pseudomonas phage phi-6	AAGCGAGTCTCGCCTTAGAAATCTAAGGACTTATTTAACGTACACACGACCTCCACCAGCAGCGACGTAC	DeRisi Lab
10001435	20330569_149	20330569	Pseudomonas phage phi-6	ACGACGTTGGCAGCGCGAGGTCTCTAATGGAGACCAACCCGCTGCTTCAGCTTGAGTCGCTGTCGTTACG	DeRisi Lab
10001436	20330569_149_rc	20330569	Pseudomonas phage phi-6	CGTAACGACAGCGACTCAAGCTGAAGCAGCGGGTTGGTCTCCATTAGAGACCTCGCGCTGCCAACGTCGT	DeRisi Lab
10001437	20386786_59	20386786	Rice black streaked dwarf virus	TTACTTATTTCATGAATGTTTTAGCTGGTGGTAATGTTGAAAGTTTTTGTCAATTGTTAACAGCCGAAAT	DeRisi Lab
10001438	20386786_59_rc	20386786	Rice black streaked dwarf virus	ATTTCGGCTGTTAACAATTGACAAAAACTTTCAACATTACCACCAGCTAAAACATTCATGAAATAAGTAA	DeRisi Lab
10001439	20386782_6	20386782	Rice black streaked dwarf virus	GAAAAAGCTAAAACCTCAAACAGCAAATCCTACATCAAACCCCATTTTGGTATCCCCTTCAATTACTGAT	DeRisi Lab
10001440	20386782_6_rc	20386782	Rice black streaked dwarf virus	ATCAGTAATTGAAGGGGATACCAAAATGGGGTTTGATGTAGGATTTGCTGTTTGAGGTTTTAGCTTTTTC	DeRisi Lab
10001441	20386786_41	20386786	Rice black streaked dwarf virus	GTAACACAGAAATTGATTTTGAGAAGATTTACAAATTTGGACGTGACGTTGAAAAAAGGATTAACACTTA	DeRisi Lab
10001442	20386786_41_rc	20386786	Rice black streaked dwarf virus	TAAGTGTTAATCCTTTTTTCAACGTCACGTCCAAATTTGTAAATCTTCTCAAAATCAATTTCTGTGTTAC	DeRisi Lab
10001443	20386782_25	20386782	Rice black streaked dwarf virus	TTTGAATTCCTATCTTATAAATACAATAATGATTTAACAATGACAGAACGTGAAAAATTACCTGTTTGGG	DeRisi Lab
10001444	20386782_25_rc	20386782	Rice black streaked dwarf virus	CCCAAACAGGTAATTTTTCACGTTCTGTCATTGTTAAATCATTATTGTATTTATAAGATAGGAATTCAAA	DeRisi Lab
10001445	20386790_93	20386790	Rice black streaked dwarf virus	AAATATCGAGTTTTCTCCTTTCAAAAATACTGTTTTGAACAATCTTAAGAAATGCACTCAAACCATTGAT	DeRisi Lab
10001446	20386790_93_rc	20386790	Rice black streaked dwarf virus	ATCAATGGTTTGAGTGCATTTCTTAAGATTGTTCAAAACAGTATTTTTGAAAGGAGAAAACTCGATATTT	DeRisi Lab
10001447	20428553_39	20428553	Rice dwarf virus	CCCTTTTGGAGGATGATATGAGTGAGATGGATATGCCTGATGGCTTCCATGATTACTTAACGAGGGAGCA	DeRisi Lab
10001448	20428553_39_rc	20428553	Rice dwarf virus	TGCTCCCTCGTTAAGTAATCATGGAAGCCATCAGGCATATCCATCTCACTCATATCATCCTCCAAAAGGG	DeRisi Lab
10001449	20428549_16	20428549	Rice dwarf virus	TTGAGGGTAAATCTCACAACATACTTTCTGTTGAGATGCTCAAGCGTGCACTTAGTATAGGTGGTCAAAA	DeRisi Lab
10001450	20428549_16_rc	20428549	Rice dwarf virus	TTTTGACCACCTATACTAAGTGCACGCTTGAGCATCTCAACAGAAAGTATGTTGTGAGATTTACCCTCAA	DeRisi Lab
10001451	20428565_57	20428565	Rice dwarf virus	AACTTAATGATAAATGTACCTGGACTTATGAACCCCCAGAAAGTAACGGTTGACTATGTCTATTCGGATG	DeRisi Lab
10001452	20428565_57_rc	20428565	Rice dwarf virus	CATCCGAATAGACATAGTCAACCGTTACTTTCTGGGGGTTCATAAGTCCAGGTACATTTATCATTAAGTT	DeRisi Lab
10001453	20428563_133	20428563	Rice dwarf virus	AAGGGCTAAACCTGAAGAGGGAATCTATTGATAAAGTGAAGCTTGAAGTGTCTCGCAAATCTATCCGTGA	DeRisi Lab
10001454	20428563_133_rc	20428563	Rice dwarf virus	TCACGGATAGATTTGCGAGACACTTCAAGCTTCACTTTATCAATAGATTCCCTCTTCAGGTTTAGCCCTT	DeRisi Lab
10001455	20428555_29	20428555	Rice dwarf virus	GGTGTACTAGATATGGAAACCTTGAAAACTATGGTGACATCAAACATCGCTCGTGAGCCAGGCATGTTTA	DeRisi Lab
10001456	20428555_29_rc	20428555	Rice dwarf virus	TAAACATGCCTGGCTCACGAGCGATGTTTGATGTCACCATAGTTTTCAAGGTTTCCATATCTAGTACACC	DeRisi Lab
10001457	9630635_28	9630635	Infectious pancreatic necrosis virus	AGTCCATGAACGGAGCAAGGATGAGGTGCACAGCTGCCATCGCACCAAGGAGGTATGAAATCGACCTCCC	DeRisi Lab
10001458	9630635_28_rc	9630635	Infectious pancreatic necrosis virus	GGGAGGTCGATTTCATACCTCCTTGGTGCGATGGCAGCTGTGCACCTCATCCTTGCTCCGTTCATGGACT	DeRisi Lab
10001459	9630635_48	9630635	Infectious pancreatic necrosis virus	GTGGCGTACGAGAAGATGACCCCCCAGTCAATCCTGACCGTGGCTGGCGTATCCAACTATGAGCTGATCC	DeRisi Lab
10001460	9630635_48_rc	9630635	Infectious pancreatic necrosis virus	GGATCAGCTCATAGTTGGATACGCCAGCCACGGTCAGGATTGACTGGGGGGTCATCTTCTCGTACGCCAC	DeRisi Lab
10001461	9630638_12	9630638	Infectious pancreatic necrosis virus	TACTTAGGCCGCGAGCCATCCCGACCATGGTCGAACTAGAGACAGATGCCGCTCTGCCTCGACTGCGACA	DeRisi Lab
10001462	9630638_12_rc	9630638	Infectious pancreatic necrosis virus	TGTCGCAGTCGAGGCAGAGCGGCATCTGTCTCTAGTTCGACCATGGTCGGGATGGCTCGCGGCCTAAGTA	DeRisi Lab
10001463	9630638_33	9630638	Infectious pancreatic necrosis virus	ACAAGTCATATCTGCCACATGTGACCATAAAGTCCTCAGCCGGCCTACCATACATAGGCAAAACCAAAGG	DeRisi Lab
10001464	9630638_33_rc	9630638	Infectious pancreatic necrosis virus	CCTTTGGTTTTGCCTATGTATGGTAGGCCGGCTGAGGACTTTATGGTCACATGTGGCAGATATGACTTGT	DeRisi Lab
10001465	9630635_53	9630635	Infectious pancreatic necrosis virus	GGGCCTCAACTATGCCAAGATGATCCTGTCCCACAGAGAGGAGCTGGACATTAGAACCGTCTGGAGGACT	DeRisi Lab
10001466	9630635_53_rc	9630635	Infectious pancreatic necrosis virus	AGTCCTCCAGACGGTTCTAATGTCCAGCTCCTCTCTGTGGGACAGGATCATCTTGGCATAGTTGAGGCCC	DeRisi Lab
10001467	20428567_136	20428567	Saccharomyces cerevisiae virus L-A (L1)	CGGTGCCTCTAGTTTCTGCTTCGATTATGATGACTTCAATTCTCAGCATTCAATAGCTAGTATGTATACG	DeRisi Lab
10001468	20428567_136_rc	20428567	Saccharomyces cerevisiae virus L-A (L1)	CGTATACATACTAGCTATTGAATGCTGAGAATTGAAGTCATCATAATCGAAGCAGAAACTAGAGGCACCG	DeRisi Lab
10001469	20428567_175	20428567	Saccharomyces cerevisiae virus L-A (L1)	ATTCGCTAACAAGTCGGAATGGGAAAGGACAATGTACAAAGCCTATAAGGGTTTGGCAGTCTCATACTAT	DeRisi Lab
10001470	20428567_175_rc	20428567	Saccharomyces cerevisiae virus L-A (L1)	ATAGTATGAGACTGCCAAACCCTTATAGGCTTTGTACATTGTCCTTTCCCATTCCGACTTGTTAGCGAAT	DeRisi Lab
10001471	20428567_171	20428567	Saccharomyces cerevisiae virus L-A (L1)	AACGACTCGAATTTAATAAGATTAAAGATGCCGTAGCTAGAGGGAGTAGGAGCACTATAGCTCTGAAACG	DeRisi Lab
10001472	20428567_171_rc	20428567	Saccharomyces cerevisiae virus L-A (L1)	CGTTTCAGAGCTATAGTGCTCCTACTCCCTCTAGCTACGGCATCTTTAATCTTATTAAATTCGAGTCGTT	DeRisi Lab
10001473	20428567_167	20428567	Saccharomyces cerevisiae virus L-A (L1)	ACAGACAATGAAGCATATGAAATACCATACGAAATAGATGATCCATCATTTTGGCCAGGGGTAAATGATT	DeRisi Lab
10001474	20428567_167_rc	20428567	Saccharomyces cerevisiae virus L-A (L1)	AATCATTTACCCCTGGCCAAAATGATGGATCATCTATTTCGTATGGTATTTCATATGCTTCATTGTCTGT	DeRisi Lab
10001475	20428567_173	20428567	Saccharomyces cerevisiae virus L-A (L1)	AGCACTATAGCTCTGAAACGTAAGGCTAGGATAACATCTAAGAAGAATGAATTCGCTAACAAGTCGGAAT	DeRisi Lab
10001476	20428567_173_rc	20428567	Saccharomyces cerevisiae virus L-A (L1)	ATTCCGACTTGTTAGCGAATTCATTCTTCTTAGATGTTATCCTAGCCTTACGTTTCAGAGCTATAGTGCT	DeRisi Lab
10001477	9629246_77	9629246	Barmah Forest virus	TCGTTCCAGGCTCTCAGTGAGAGCGCGACCCTTGTGTACAACGAACGCGAGTTCGTTAACAGGAAGCTGT	DeRisi Lab
10001478	9629246_77_rc	9629246	Barmah Forest virus	ACAGCTTCCTGTTAACGAACTCGCGTTCGTTGTACACAAGGGTCGCGCTCTCACTGAGAGCCTGGAACGA	DeRisi Lab
10001479	9629246_399	9629246	Barmah Forest virus	ATAAGTGCTCGGTGTTCACAGGCGTGTACCCGTTTATGTGGGGAGGCGCCTACTGCTTCTGTGACACCGA	DeRisi Lab
10001480	9629246_399_rc	9629246	Barmah Forest virus	TCGGTGTCACAGAAGCAGTAGGCGCCTCCCCACATAAACGGGTACACGCCTGTGAACACCGAGCACTTAT	DeRisi Lab
10001481	9629246_100	9629246	Barmah Forest virus	ACAGAAAGTGGTACTGTGCGGAGACCCGAAACAATGCGGATTCTTCAATATGATGCAACTGAAAGTTAAT	DeRisi Lab
10001482	9629246_100_rc	9629246	Barmah Forest virus	ATTAACTTTCAGTTGCATCATATTGAAGAATCCGCATTGTTTCGGGTCTCCGCACAGTACCACTTTCTGT	DeRisi Lab
10001483	9629246_243	9629246	Barmah Forest virus	ATGTATTGGCAGCGGCCACCAAAAGAAACTGTAATGTCACACAGATGAGAGAACTACCAACATATGATTC	DeRisi Lab
10001484	9629246_243_rc	9629246	Barmah Forest virus	GAATCATATGTTGGTAGTTCTCTCATCTGTGTGACATTACAGTTTCTTTTGGTGGCCGCTGCCAATACAT	DeRisi Lab
10001485	9629246_150	9629246	Barmah Forest virus	CATTCCGGAACCATCACTACCAGCAATGTGAAGACCACGCGATGAAACTCCAGATGCTGGCAGGCGACGC	DeRisi Lab
10001486	9629246_150_rc	9629246	Barmah Forest virus	GCGTCGCCTGCCAGCATCTGGAGTTTCATCGCGTGGTCTTCACATTGCTGGTAGTGATGGTTCCGGAATG	DeRisi Lab
10001487	21218484_6	21218484	Eastern equine encephalitis virus	TAGAAGCAACGCAGGTCACTGACAATGACCATGCTAATGCTAGGGCGTTTTCGCACCTAGCTACTAAGCT	DeRisi Lab
10001488	21218484_6_rc	21218484	Eastern equine encephalitis virus	AGCTTAGTAGCTAGGTGCGAAAACGCCCTAGCATTAGCATGGTCATTGTCAGTGACCTGCGTTGCTTCTA	DeRisi Lab
10001489	21218484_411	21218484	Eastern equine encephalitis virus	TCATGTGGGGAGGAGCCTACTGCTTCTGCGACACTGAAAACACCCAGATGAGCGAGGCGTATGTAGAGCG	DeRisi Lab
10001490	21218484_411_rc	21218484	Eastern equine encephalitis virus	CGCTCTACATACGCCTCGCTCATCTGGGTGTTTTCAGTGTCGCAGAAGCAGTAGGCTCCTCCCCACATGA	DeRisi Lab
10001491	21218484_45	21218484	Eastern equine encephalitis virus	ACGCCCAGAAGCTGCTGGTTGGGCTCAACCAGCGAATTGTCGTCAATGGCAGAACACAACGTAACACAAA	DeRisi Lab
10001492	21218484_45_rc	21218484	Eastern equine encephalitis virus	TTTGTGTTACGTTGTGTTCTGCCATTGACGACAATTCGCTGGTTGAGCCCAACCAGCAGCTTCTGGGCGT	DeRisi Lab
10001493	21218484_286	21218484	Eastern equine encephalitis virus	TGACGCACTGATGGCAGAGCGGTGCGCCACGTGGTTGAACATGGAAGTGAAGATCATCGATGCAGTAGTC	DeRisi Lab
10001494	21218484_286_rc	21218484	Eastern equine encephalitis virus	GACTACTGCATCGATGATCTTCACTTCCATGTTCAACCACGTGGCGCACCGCTCTGCCATCAGTGCGTCA	DeRisi Lab
10001495	21218484_270	21218484	Eastern equine encephalitis virus	TCCACACTTTGTTTGACATGTCTGCAGAAGATTTTGATGCTATCATTGCAGAACACTTTCAATTCGGCGA	DeRisi Lab
10001496	21218484_270_rc	21218484	Eastern equine encephalitis virus	TCGCCGAATTGAAAGTGTTCTGCAATGATAGCATCAAAATCTTCTGCAGACATGTCAAACAAAGTGTGGA	DeRisi Lab
10001497	9627007_7	9627007	O'nyong-nyong virus	GTTTGAGGTGGAACCAAAGCAGGTCACGCCAAATGACCATGCAAACGCTAGAGCATTTTCGCATCTAGCA	DeRisi Lab
10001498	9627007_7_rc	9627007	O'nyong-nyong virus	TGCTAGATGCGAAAATGCTCTAGCGTTTGCATGGTCATTTGGCGTGACCTGCTTTGGTTCCACCTCAAAC	DeRisi Lab
10001499	9627007_101	9627007	O'nyong-nyong virus	CAGAAGGTCGTACTTTGTGGCGACCCAAAGCAGTGCGGATTCTTCAATATGATGCAAATGAAGGTCAACT	DeRisi Lab
10001500	9627007_101_rc	9627007	O'nyong-nyong virus	AGTTGACCTTCATTTGCATCATATTGAAGAATCCGCACTGCTTTGGGTCGCCACAAAGTACGACCTTCTG	DeRisi Lab
10001501	9627007_267	9627007	O'nyong-nyong virus	TGGACATGAAACGTGATGTGAAAGTGACACCAGGTACAAAGCACACCGAGGAAAGGCCGAAAGTACAGGT	DeRisi Lab
10001502	9627007_267_rc	9627007	O'nyong-nyong virus	ACCTGTACTTTCGGCCTTTCCTCGGTGTGCTTTGTACCTGGTGTCACTTTCACATCACGTTTCATGTCCA	DeRisi Lab
10001503	9627007_46	9627007	O'nyong-nyong virus	GGTAACCCCAGAAGACGCACAGAAACTACTGGTTGGGCTAAACCAACGGATAGTGGTCAATGGCAGGACG	DeRisi Lab
10001504	9627007_46_rc	9627007	O'nyong-nyong virus	CGTCCTGCCATTGACCACTATCCGTTGGTTTAGCCCAACCAGTAGTTTCTGTGCGTCTTCTGGGGTTACC	DeRisi Lab
10001505	9627007_414	9627007	O'nyong-nyong virus	GCAAAGTATTCACAGGCGTCTACCCATTTATGTGGGGAGGAGCATACTGCTTCTGTGACGCAGAGAACAC	DeRisi Lab
10001506	9627007_414_rc	9627007	O'nyong-nyong virus	GTGTTCTCTGCGTCACAGAAGCAGTATGCTCCTCCCCACATAAATGGGTAGACGCCTGTGAATACTTTGC	DeRisi Lab
10001507	9790297_7	9790297	Ross River virus	GAGGTTGAATCACAGCAGGTCACACCTAATGACCATGCTAATGCCAGAGCTTTTTCGCATCTGGCCACAA	DeRisi Lab
10001508	9790297_7_rc	9790297	Ross River virus	TTGTGGCCAGATGCGAAAAAGCTCTGGCATTAGCATGGTCATTAGGTGTGACCTGCTGTGATTCAACCTC	DeRisi Lab
10001509	9790297_278	9790297	Ross River virus	CAACAGGTACGCGGTTCAAGTTTGGCGCCATGATGAAGTCCGGAATGTTTCTGACACTATTTATAAATAC	DeRisi Lab
10001510	9790297_278_rc	9790297	Ross River virus	GTATTTATAAATAGTGTCAGAAACATTCCGGACTTCATCATGGCGCCAAACTTGAACCGCGTACCTGTTG	DeRisi Lab
10001511	9790297_24	9790297	Ross River virus	GGGTCAGGACAGTATACTGGATAGGATTCGACACCACCCCATTCATGTTCGAGGTTGTTGCTGGCGCATA	DeRisi Lab
10001512	9790297_24_rc	9790297	Ross River virus	TATGCGCCAGCAACAACCTCGAACATGAATGGGGTGGTGTCGAATCCTATCCAGTATACTGTCCTGACCC	DeRisi Lab
10001513	9790297_251	9790297	Ross River virus	AAAACACCCTGCAGAATGTGCTAGCAGCAGCCACGAAGAGAAATTGCAATGTTACACAGATGAGAGAACT	DeRisi Lab
10001514	9790297_251_rc	9790297	Ross River virus	AGTTCTCTCATCTGTGTAACATTGCAATTTCTCTTCGTGGCTGCTGCTAGCACATTCTGCAGGGTGTTTT	DeRisi Lab
10001515	9790297_263	9790297	Ross River virus	GAGACGTGAAAGTTACCCCTGGCACTAAACATACTGAGGAACGCCCAAAGGTGCAAGTCATCCAGGCCGC	DeRisi Lab
10001516	9790297_263_rc	9790297	Ross River virus	GCGGCCTGGATGACTTGCACCTTTGGGCGTTCCTCAGTATGTTTAGTGCCAGGGGTAACTTTCACGTCTC	DeRisi Lab
10001517	16767845_8	16767845	Semliki forest virus	TTGCAGGTCACACCAAATGACCATGCAAATGCCAGAGCATTTTCGCACCTGGCTACCAAATTGATCGAGC	DeRisi Lab
10001518	16767845_8_rc	16767845	Semliki forest virus	GCTCGATCAATTTGGTAGCCAGGTGCGAAAATGCTCTGGCATTTGCATGGTCATTTGGTGTGACCTGCAA	DeRisi Lab
10001519	16767845_405	16767845	Semliki forest virus	GGTTTACACAGGCGTGTACCCGTTCATGTGGGGAGGGGCATATTGCTTCTGCGACTCAGAAAACACGCAA	DeRisi Lab
10001520	16767845_405_rc	16767845	Semliki forest virus	TTGCGTGTTTTCTGAGTCGCAGAAGCAATATGCCCCTCCCCACATGAACGGGTACACGCCTGTGTAAACC	DeRisi Lab
10001521	16767845_246	16767845	Semliki forest virus	ACGTGCTAGCGGCCGCCACCAAGAGAAACTGCAACGTCACGCAAATGCGAGAACTACCCACCATGGACTC	DeRisi Lab
10001522	16767845_246_rc	16767845	Semliki forest virus	GAGTCCATGGTGGGTAGTTCTCGCATTTGCGTGACGTTGCAGTTTCTCTTGGTGGCGGCCGCTAGCACGT	DeRisi Lab
10001523	16767845_79	16767845	Semliki forest virus	GAGCGAGAGCGCCACTATGGTGTACAACGAAAGGGAGTTCGTCAACAGGAAACTATACCATATTGCCGTT	DeRisi Lab
10001524	16767845_79_rc	16767845	Semliki forest virus	AACGGCAATATGGTATAGTTTCCTGTTGACGAACTCCCTTTCGTTGTACACCATAGTGGCGCTCTCGCTC	DeRisi Lab
10001525	16767845_273	16767845	Semliki forest virus	TCAAGTTCGGAGCTATGATGAAATCGGGCATGTTTCTGACTTTGTTTATTAACACTGTTTTGAACATCAC	DeRisi Lab
10001526	16767845_273_rc	16767845	Semliki forest virus	GTGATGTTCAAAACAGTGTTAATAAACAAAGTCAGAAACATGCCCGATTTCATCATAGCTCCGAACTTGA	DeRisi Lab
10001527	9790313_7	9790313	Sindbis virus	CACAGCAGGTCACTCCAAATGACCATGCTAATGCCAGAGCATTTTCGCATCTGGCCAGTAAACTAATCGA	DeRisi Lab
10001528	9790313_7_rc	9790313	Sindbis virus	TCGATTAGTTTACTGGCCAGATGCGAAAATGCTCTGGCATTAGCATGGTCATTTGGAGTGACCTGCTGTG	DeRisi Lab
10001529	9790313_282	9790313	Sindbis virus	CGTTTTAAATTCGGGGCGATGATGAAATCCGGAATGTTCCTCACACTTTTTGTCAACACAGTTTTGAATG	DeRisi Lab
10001530	9790313_282_rc	9790313	Sindbis virus	CATTCAAAACTGTGTTGACAAAAAGTGTGAGGAACATTCCGGATTTCATCATCGCCCCGAATTTAAAACG	DeRisi Lab
10001531	9790313_289	9790313	Sindbis virus	TGGCTGAGAGGTGCGCCACCTGGCTCAACATGGAGGTTAAGATCATCGACGCAGTCATCGGTGAGAGACC	DeRisi Lab
10001532	9790313_289_rc	9790313	Sindbis virus	GGTCTCTCACCGATGACTGCGTCGATGATCTTAACCTCCATGTTGAGCCAGGTGGCGCACCTCTCAGCCA	DeRisi Lab
10001533	9790313_45	9790313	Sindbis virus	GCCACGGATATATCACCTGACGATGCACAAAAACTTCTGGTTGGGCTCAACCAGCGAATTGTCATTAACG	DeRisi Lab
10001534	9790313_45_rc	9790313	Sindbis virus	CGTTAATGACAATTCGCTGGTTGAGCCCAACCAGAAGTTTTTGTGCATCGTCAGGTGATATATCCGTGGC	DeRisi Lab
10001535	9790313_5	9790313	Sindbis virus	TCCGTTTGTCGTGCAACTGCAAAAAAGCTTCCCGCAATTTGAGGTAGTAGCACAGCAGGTCACTCCAAAT	DeRisi Lab
10001536	9790313_5_rc	9790313	Sindbis virus	ATTTGGAGTGACCTGCTGTGCTACTACCTCAAATTGCGGGAAGCTTTTTTGCAGTTGCACGACAAACGGA	DeRisi Lab
10001537	9626526_6	9626526	Venezuelan equine encephalitis virus	GAAGCCAAGCAGGTCACTGATAATGACCATGCTAATGCCAGAGCGTTTTCGCATCTGGCTTCAAAACTGA	DeRisi Lab
10001538	9626526_6_rc	9626526	Venezuelan equine encephalitis virus	TCAGTTTTGAAGCCAGATGCGAAAACGCTCTGGCATTAGCATGGTCATTATCAGTGACCTGCTTGGCTTC	DeRisi Lab
10001539	9626526_279	9626526	Venezuelan equine encephalitis virus	ACCAAAACTAAATTTAAATTCGGAGCCATGATGAAATCCGGAATGTTCCTCACACTGTTTGTGAACACAG	DeRisi Lab
10001540	9626526_279_rc	9626526	Venezuelan equine encephalitis virus	CTGTGTTCACAAACAGTGTGAGGAACATTCCGGATTTCATCATGGCTCCGAATTTAAATTTAGTTTTGGT	DeRisi Lab
10001541	9626526_410	9626526	Venezuelan equine encephalitis virus	GAACAGTGCAAAGTCTTCACAGGGGTTTACCCGTTCATGTGGGGAGGTGCATATTGCTTTTGCGACACTG	DeRisi Lab
10001542	9626526_410_rc	9626526	Venezuelan equine encephalitis virus	CAGTGTCGCAAAAGCAATATGCACCTCCCCACATGAACGGGTAAACCCCTGTGAAGACTTTGCACTGTTC	DeRisi Lab
10001543	9626526_45	9626526	Venezuelan equine encephalitis virus	GACGACGCGCAAAAACTGCTGGTTGGGCTCAACCAGCGCATAGTCGTCAACGGTCGCACCCAAAGAAACA	DeRisi Lab
10001544	9626526_45_rc	9626526	Venezuelan equine encephalitis virus	TGTTTCTTTGGGTGCGACCGTTGACGACTATGCGCTGGTTGAGCCCAACCAGCAGTTTTTGCGCGTCGTC	DeRisi Lab
10001545	9626526_252	9626526	Venezuelan equine encephalitis virus	AACACGCTCCAGAACGTCCTGGCAGCTGCCACAAAAAGAAATTGCAACGTCACGCAAATGAGAGAATTGC	DeRisi Lab
10001546	9626526_252_rc	9626526	Venezuelan equine encephalitis virus	GCAATTCTCTCATTTGCGTGACGTTGCAATTTCTTTTTGTGGCAGCTGCCAGGACGTTCTGGAGCGTGTT	DeRisi Lab
10001547	21238454_5	21238454	Western equine encephalomyelitis virus	AGATCGAAGCAAGGCAGGTCACTGACAATGACCATGCCAATGCCAGAGCGTTTTCGCATGTGGCAACAAA	DeRisi Lab
10001548	21238454_5_rc	21238454	Western equine encephalomyelitis virus	TTTGTTGCCACATGCGAAAACGCTCTGGCATTGGCATGGTCATTGTCAGTGACCTGCCTTGCTTCGATCT	DeRisi Lab
10001549	21238454_275	21238454	Western equine encephalomyelitis virus	CTACAGGAACGAGGTTTAAATTTGGTGCCATGATGAAATCCGGTATGTTCTTAACGCTGTTTGTCAACAC	DeRisi Lab
10001550	21238454_275_rc	21238454	Western equine encephalomyelitis virus	GTGTTGACAAACAGCGTTAAGAACATACCGGATTTCATCATGGCACCAAATTTAAACCTCGTTCCTGTAG	DeRisi Lab
10001551	21238454_405	21238454	Western equine encephalomyelitis virus	GTTTTTGGCGGTGTGTACCCTTTCATGTGGGGAGGCGCACAATGCTTCTGTGACAGTGAGAACACACAAC	DeRisi Lab
10001552	21238454_405_rc	21238454	Western equine encephalomyelitis virus	GTTGTGTGTTCTCACTGTCACAGAAGCATTGTGCGCCTCCCCACATGAAAGGGTACACACCGCCAAAAAC	DeRisi Lab
10001553	21238454_44	21238454	Western equine encephalomyelitis virus	ATGACGCACAAAAACTATTGGTTGGGCTCAACCAAAGGATTGTCGTCAATGGTAGGACGCAAAGAAATAC	DeRisi Lab
10001554	21238454_44_rc	21238454	Western equine encephalomyelitis virus	GTATTTCTTTGCGTCCTACCATTGACGACAATCCTTTGGTTGAGCCCAACCAATAGTTTTTGTGCGTCAT	DeRisi Lab
10001555	21238454_98	21238454	Western equine encephalomyelitis virus	TCGTCAAACCTAAGAAAGTGGTATTGTGCGGGGACCCAAAACAATGCGGCTTCTTTAACATGATGTGCCT	DeRisi Lab
10001556	21238454_98_rc	21238454	Western equine encephalomyelitis virus	AGGCACATCATGTTAAAGAAGCCGCATTGTTTTGGGTCCCCGCACAATACCACTTTCTTAGGTTTGACGA	DeRisi Lab
10001557	9790308_87	9790308	Rubella virus	GTCACCGCCGCCGTGCGCGCTGGCCCCCGCCAGTCCGCGGCCGCGTCACCGCCACCCGGCGACCCCCCGC	DeRisi Lab
10001558	9790308_87_rc	9790308	Rubella virus	GCGGGGGGTCGCCGGGTGGCGGTGACGCGGCCGCGGACTGGCGGGGGCCAGCGCGCACGGCGGCGGTGAC	DeRisi Lab
10001559	9790308_310	9790308	Rubella virus	GCGGCGAACTCCACGACCGCCGCCACCCCCGCCACTGCGCCGGCCCCCTGCCACGCCGGCCTCAATGACA	DeRisi Lab
10001560	9790308_310_rc	9790308	Rubella virus	TGTCATTGAGGCCGGCGTGGCAGGGGGCCGGCGCAGTGGCGGGGGTGGCGGCGGTCGTGGAGTTCGCCGC	DeRisi Lab
10001561	9790308_120	9790308	Rubella virus	GTGCTCGTCGGCGCGGGGCTCGCTGCCAGGCGCGTCAGTCCTCCTCCGACCGAGCCCCTCGCATCTTGCC	DeRisi Lab
10001562	9790308_120_rc	9790308	Rubella virus	GGCAAGATGCGAGGGGCTCGGTCGGAGGAGGACTGACGCGCCTGGCAGCGAGCCCCGCGCCGACGAGCAC	DeRisi Lab
10001563	9790308_66	9790308	Rubella virus	GCCCTCCGCTGCCGCGAGTGGGATTTCGAGGCTCTCCGCGCGCGCGCCGATACGGCGGCCGCGCCCGCCC	DeRisi Lab
10001564	9790308_66_rc	9790308	Rubella virus	GGGCGGGCGCGGCCGCCGTATCGGCGCGCGCGCGGAGAGCCTCGAAATCCCACTCGCGGCAGCGGAGGGC	DeRisi Lab
10001565	9790308_95	9790308	Rubella virus	TCCCATTCCCGCGGGGCCGGCGGATCGCGCGCGTGACGCCGAGCTGGAGGTCGCCTGCGAGCCGAGCGGC	DeRisi Lab
10001566	9790308_95_rc	9790308	Rubella virus	GCCGCTCGGCTCGCAGGCGACCTCCAGCTCGGCGTCACGCGCGCGATCCGCCGGCCCCGCGGGAATGGGA	DeRisi Lab
10001567	14583260_62	14583260	Equine arteritis virus	GGCGCCCATCCCAGCACCGCGCACGCGACTTCAAGGGGCCTCAACACAGGAGCCACTGGCGAGTGCAGGA	DeRisi Lab
10001568	14583260_62_rc	14583260	Equine arteritis virus	TCCTGCACTCGCCAGTGGCTCCTGTGTTGAGGCCCCTTGAAGTCGCGTGCGCGGTGCTGGGATGGGCGCC	DeRisi Lab
10001569	14583260_272	14583260	Equine arteritis virus	TCCATTTCCAATACCATCTATTCATTGGTGCTGTACACCCAGCACATGTTGCTATGTGGACTTGAAGGCT	DeRisi Lab
10001570	14583260_272_rc	14583260	Equine arteritis virus	AGCCTTCAAGTCCACATAGCAACATGTGCTGGGTGTACAGCACCAATGAATAGATGGTATTGGAAATGGA	DeRisi Lab
10001571	14583260_137	14583260	Equine arteritis virus	CGGGATGGTGTTTGAAGGGCTATTCAGGTCACCGAAGGCGCGCGGCAACGTCGGCTTCGTGGCTGGTAGC	DeRisi Lab
10001572	14583260_137_rc	14583260	Equine arteritis virus	GCTACCAGCCACGAAGCCGACGTTGCCGCGCGCCTTCGGTGACCTGAATAGCCCTTCAAACACCATCCCG	DeRisi Lab
10001573	14583260_448	14583260	Equine arteritis virus	CTTTGGGGTGCGCCATCACATGCTTACTTCTCATACTACACCGCTCAGCGCTTCACAGACTTCACCTTGT	DeRisi Lab
10001574	14583260_448_rc	14583260	Equine arteritis virus	ACAAGGTGAAGTCTGTGAAGCGCTGAGCGGTGTAGTATGAGAAGTAAGCATGTGATGGCGCACCCCAAAG	DeRisi Lab
10001575	14583260_496	14583260	Equine arteritis virus	ACAAGCTACAATGACCTACTGCGCATGTTTGGTCAGATGCGGGTCCGCAAACCGCCCGCGCAACCCACTC	DeRisi Lab
10001576	14583260_496_rc	14583260	Equine arteritis virus	GAGTGGGTTGCGCGGGCGGTTTGCGGACCCGCATCTGACCAAACATGCGCAGTAGGTCATTGTAGCTTGT	DeRisi Lab
10001577	10181072_290	10181072	Lactate dehydrogenase-elevating virus	CCTGGACCTCCCTTACAAGCTGCACCCAGTTAGGGGCAACCCGTATAGGGACCGTGGAGTGTTGTACAAC	DeRisi Lab
10001578	10181072_290_rc	10181072	Lactate dehydrogenase-elevating virus	GTTGTACAACACTCCACGGTCCCTATACGGGTTGCCCCTAACTGGGTGCAGCTTGTAAGGGAGGTCCAGG	DeRisi Lab
10001579	10181072_418	10181072	Lactate dehydrogenase-elevating virus	GTGAAGGGAAGTAATGTTGGTGGATGTCATCATGTAACCTCGAGATATCTCCCTCCAGTTCTGGTCCCCG	DeRisi Lab
10001580	10181072_418_rc	10181072	Lactate dehydrogenase-elevating virus	CGGGGACCAGAACTGGAGGGAGATATCTCGAGGTTACATGATGACATCCACCAACATTACTTCCCTTCAC	DeRisi Lab
10001581	9626685_357	9626685	Dengue virus type 1	AAGGAAAATGTGCCACGTGTGTCTACAACATGATGGGAAAGAGAGAGAAAAAATTAGGAGAGTTCGGAAA	DeRisi Lab
10001582	9626685_357_rc	9626685	Dengue virus type 1	TTTCCGAACTCTCCTAATTTTTTCTCTCTCTTTCCCATCATGTTGTAGACACACGTGGCACATTTTCCTT	DeRisi Lab
10001583	9626685_424	9626685	Dengue virus type 1	GTACCCTGGTGGTAAGGACTAGAGGTTAGAGGAGACCCCCCGCACAACAACAAACAGCATATTGACGCTG	DeRisi Lab
10001584	9626685_424_rc	9626685	Dengue virus type 1	CAGCGTCAATATGCTGTTTGTTGTTGTGCGGGGGGTCTCCTCTAACCTCTAGTCCTTACCACCAGGGTAC	DeRisi Lab
10001585	9626685_344	9626685	Dengue virus type 1	CCCATGGTCACACAAATAGCCATGACTGACACCACACCCTTTGGACAACAGAGGGTGTTTAAAGAGAAAG	DeRisi Lab
10001586	9626685_344_rc	9626685	Dengue virus type 1	CTTTCTCTTTAAACACCCTCTGTTGTCCAAAGGGTGTGGTGTCAGTCATGGCTATTTGTGTGACCATGGG	DeRisi Lab
10001587	9626685_367	9626685	Dengue virus type 1	GGGAAATATGTATGCAGATGACACAGCCGGATGGGACACAAGAATAACAGAGGATGATCTTCAGAATGAG	DeRisi Lab
10001588	9626685_367_rc	9626685	Dengue virus type 1	CTCATTCTGAAGATCATCCTCTGTTATTCTTGTGTCCCATCCGGCTGTGTCATCTGCATACATATTTCCC	DeRisi Lab
10001589	9626685_359	9626685	Dengue virus type 1	AAATTAGGAGAGTTCGGAAAGGCAAAAGGAAGTCGCGCAATATGGTACATGTGGTTGGGAGCGCGCTTTT	DeRisi Lab
10001590	9626685_359_rc	9626685	Dengue virus type 1	AAAAGCGCGCTCCCAACCACATGTACCATATTGCGCGACTTCCTTTTGCCTTTCCGAACTCTCCTAATTT	DeRisi Lab
10001591	9626681_357	9626681	Dengue virus type 2	CAACATGATGGGAAAAAGAGAGAAAAAACTAGGAGAGTTTGGTAAAGCAAAAGGCAGCAGAGCCATATGG	DeRisi Lab
10001592	9626681_357_rc	9626681	Dengue virus type 2	CCATATGGCTCTGCTGCCTTTTGCTTTACCAAACTCTCCTAGTTTTTTCTCTCTTTTTCCCATCATGTTG	DeRisi Lab
10001593	9626681_421	9626681	Dengue virus type 2	ACAATGGGGGCCCAAGGTGAGATGAAGCTGTAGTCTCACTGGAAGGACTAGAGGTTAGAGGAGACCCCCC	DeRisi Lab
10001594	9626681_421_rc	9626681	Dengue virus type 2	GGGGGGTCTCCTCTAACCTCTAGTCCTTCCAGTGAGACTACAGCTTCATCTCACCTTGGGCCCCCATTGT	DeRisi Lab
10001595	9626681_365	9626681	Dengue virus type 2	TAAGAGAGGTGAGCAAGAAAGAAGGAGGAGCAATGTATGCCGATGACACCGCAGGCTGGGACACAAGAAT	DeRisi Lab
10001596	9626681_365_rc	9626681	Dengue virus type 2	ATTCTTGTGTCCCAGCCTGCGGTGTCATCGGCATACATTGCTCCTCCTTCTTTCTTGCTCACCTCTCTTA	DeRisi Lab
10001597	9626681_355	9626681	Dengue virus type 2	GACAAGGAAAGAAACCTCCATCTTGAAGGGAAATGTGAAACATGTGTATACAACATGATGGGAAAAAGAG	DeRisi Lab
10001598	9626681_355_rc	9626681	Dengue virus type 2	CTCTTTTTCCCATCATGTTGTATACACATGTTTCACATTTCCCTTCAAGATGGAGGTTTCTTTCCTTGTC	DeRisi Lab
10001599	9626681_359	9626681	Dengue virus type 2	AAGGCAGCAGAGCCATATGGTACATGTGGCTCGGAGCACGCTTCTTAGAGTTCGAAGCCCTAGGATTTTT	DeRisi Lab
10001600	9626681_359_rc	9626681	Dengue virus type 2	AAAAATCCTAGGGCTTCGAACTCTAAGAAGCGTGCTCCGAGCCACATGTACCATATGGCTCTGCTGCCTT	DeRisi Lab
10001601	9626683_357	9626683	Dengue virus type 3	GTGGAAGCTGCGTTTACAACATGATGGGCAAGAGAGAGAAAAAACTTGGAGAGTTTGGTAAAGCAAAAGG	DeRisi Lab
10001602	9626683_357_rc	9626683	Dengue virus type 3	CCTTTTGCTTTACCAAACTCTCCAAGTTTTTTCTCTCTCTTGCCCATCATGTTGTAAACGCAGCTTCCAC	DeRisi Lab
10001603	9626683_215	9626683	Dengue virus type 3	AACTTGATAATAATGGATGAGGCTCATTTCACAGACCCAGCCAGTATAGCGGCTAGAGGGTACATATCAA	DeRisi Lab
10001604	9626683_215_rc	9626683	Dengue virus type 3	TTGATATGTACCCTCTAGCCGCTATACTGGCTGGGTCTGTGAAATGAGCCTCATCCATTATTATCAAGTT	DeRisi Lab
10001605	9626683_344	9626683	Dengue virus type 3	ACACAGATGGCAATGACAGATACAACTCCATTTGGCCAGCAAAGAGTTTTTAAAGAGAAAGTGGACACCA	DeRisi Lab
10001606	9626683_344_rc	9626683	Dengue virus type 3	TGGTGTCCACTTTCTCTTTAAAAACTCTTTGCTGGCCAAATGGAGTTGTATCTGTCATTGCCATCTGTGT	DeRisi Lab
10001607	9626683_136	9626683	Dengue virus type 3	GCGATACATGGGAGAAGACGGCTGCTGGTATGGCATGGAAATCAGACCCATTAATGAGAAAGAAGAGAAC	DeRisi Lab
10001608	9626683_136_rc	9626683	Dengue virus type 3	GTTCTCTTCTTTCTCATTAATGGGTCTGATTTCCATGCCATACCAGCAGCCGTCTTCTCCCATGTATCGC	DeRisi Lab
10001609	9626683_366	9626683	Dengue virus type 3	TTTCCAAGATACCCGGAGGAGCCATGTATGCTGATGACACAGCCGGTTGGGACACAAGAATAACAGAAGA	DeRisi Lab
10001610	9626683_366_rc	9626683	Dengue virus type 3	TCTTCTGTTATTCTTGTGTCCCAACCGGCTGTGTCATCAGCATACATGGCTCCTCCGGGTATCTTGGAAA	DeRisi Lab
10001611	12084822_367	12084822	Dengue virus type 4	TGTATGCTGATGACACAGCAGGCTGGGACACAAGAATCACTGAGGATGACCTTCAAAATGAGGAACTGAT	DeRisi Lab
10001612	12084822_367_rc	12084822	Dengue virus type 4	ATCAGTTCCTCATTTTGAAGGTCATCCTCAGTGATTCTTGTGTCCCAGCCTGCTGTGTCATCAGCATACA	DeRisi Lab
10001613	12084822_421	12084822	Dengue virus type 4	GTGGAAGGACTAGAGGTTAGAGGAGACCCCCCCAACACAAAAACAGCATATTGACGCTGGGAAAGACCAG	DeRisi Lab
10001614	12084822_421_rc	12084822	Dengue virus type 4	CTGGTCTTTCCCAGCGTCAATATGCTGTTTTTGTGTTGGGGGGGTCTCCTCTAACCTCTAGTCCTTCCAC	DeRisi Lab
10001615	12084822_360	12084822	Dengue virus type 4	CGAGCAATCTGGTACATGTGGCTGGGAGCGCGGTTTCTGGAATTTGAAGCCCTGGGTTTTTTGAATGAAG	DeRisi Lab
10001616	12084822_360_rc	12084822	Dengue virus type 4	CTTCATTCAAAAAACCCAGGGCTTCAAATTCCAGAAACCGCGCTCCCAGCCACATGTACCAGATTGCTCG	DeRisi Lab
10001617	12084822_315	12084822	Dengue virus type 4	GTGACTGAAGTGAAAGGGTATACAAAAGGAGGTCCAGGACATGAAGAACCGATTCCCATGGCTACTTATG	DeRisi Lab
10001618	12084822_315_rc	12084822	Dengue virus type 4	CATAAGTAGCCATGGGAATCGGTTCTTCATGTCCTGGACCTCCTTTTGTATACCCTTTCACTTCAGTCAC	DeRisi Lab
10001619	12084822_423	12084822	Dengue virus type 4	TTGACGCTGGGAAAGACCAGAGATCCTGCTGTCTCTGCAACATCAATCCAGGCACAGAGCGCCGCAAGAT	DeRisi Lab
10001620	12084822_423_rc	12084822	Dengue virus type 4	ATCTTGCGGCGCTCTGTGCCTGGATTGATGTTGCAGAGACAGCAGGATCTCTGGTCTTTCCCAGCGTCAA	DeRisi Lab
10001621	9626460_362	9626460	Japanese encephalitis virus	TACATGTATCTACAACATGATGGGAAAAAGAGAGAAGAAGCCTGGAGAGTTTGGAAAAGCTAAAGGAAGC	DeRisi Lab
10001622	9626460_362_rc	9626460	Japanese encephalitis virus	GCTTCCTTTAGCTTTTCCAAACTCTCCAGGCTTCTTCTCTCTTTTTCCCATCATGTTGTAGATACATGTA	DeRisi Lab
10001623	9626460_404	9626460	Japanese encephalitis virus	GTCAATACACTCGAAAGGAGAGTGGATGACCACGGAAGACATGCTGCAGGTCTGGAACAGAGTCTGGATT	DeRisi Lab
10001624	9626460_404_rc	9626460	Japanese encephalitis virus	AATCCAGACTCTGTTCCAGACCTGCAGCATGTCTTCCGTGGTCATCCACTCTCCTTTCGAGTGTATTGAC	DeRisi Lab
10001625	9626460_371	9626460	Japanese encephalitis virus	AGGAAAGCAAGGAGGGAAAATGTACGCTGATGACACCGCCGGATGGGACACTAGAATTACCAGAACTGAT	DeRisi Lab
10001626	9626460_371_rc	9626460	Japanese encephalitis virus	ATCAGTTCTGGTAATTCTAGTGTCCCATCCGGCGGTGTCATCAGCGTACATTTTCCCTCCTTGCTTTCCT	DeRisi Lab
10001627	9626460_433	9626460	Japanese encephalitis virus	CTCGAAGCTGTAGAGGAGGTGGAAGGACTAGAGGTTAGAGGAGACCCCGCATTTGCATCAAACAGCATAT	DeRisi Lab
10001628	9626460_433_rc	9626460	Japanese encephalitis virus	ATATGCTGTTTGATGCAAATGCGGGGTCTCCTCTAACCTCTAGTCCTTCCACCTCCTCTACAGCTTCGAG	DeRisi Lab
10001629	9626460_430	9626460	Japanese encephalitis virus	GATGCAATAGACGAGGTGTAAGGACTAGAGGTTAGAGGAGACCCCGTGGAAACAACAATATGCGGCCCAA	DeRisi Lab
10001630	9626460_430_rc	9626460	Japanese encephalitis virus	TTGGGCCGCATATTGTTGTTTCCACGGGGTCTCCTCTAACCTCTAGTCCTTACACCTCGTCTATTGCATC	DeRisi Lab
10001631	9633622_364	9633622	Murray Valley encephalitis virus	GAGAATTTGGAAAGGCCAAGGGAAGCAGAGCCATCTGGTTCATGTGGCTGGGAGCCAGATTCTTGGAGTT	DeRisi Lab
10001632	9633622_364_rc	9633622	Murray Valley encephalitis virus	AACTCCAAGAATCTGGCTCCCAGCCACATGAACCAGATGGCTCTGCTTCCCTTGGCCTTTCCAAATTCTC	DeRisi Lab
10001633	9633622_218	9633622	Murray Valley encephalitis virus	AAGAGTCCCGAATTACAACCTGTTTGTCATGGATGAAGCCCATTTCACAGATCCAGCCAGTATAGCAGCT	DeRisi Lab
10001634	9633622_218_rc	9633622	Murray Valley encephalitis virus	AGCTGCTATACTGGCTGGATCTGTGAAATGGGCTTCATCCATGACAAACAGGTTGTAATTCGGGACTCTT	DeRisi Lab
10001635	9633622_366	9633622	Murray Valley encephalitis virus	GGAGCCAGATTCTTGGAGTTTGAAGCTCTAGGATTCCTCAATGAAGACCATTGGATGAGTAGAGAGAATT	DeRisi Lab
10001636	9633622_366_rc	9633622	Murray Valley encephalitis virus	AATTCTCTCTACTCATCCAATGGTCTTCATTGAGGAATCCTAGAGCTTCAAACTCCAAGAATCTGGCTCC	DeRisi Lab
10001637	9633622_349	9633622	Murray Valley encephalitis virus	TCACCACCATGGCCATGACTGATACCACACCATTTGGCCAGCAGCGAGTGTTCAAAGAGAAGGTTGACAC	DeRisi Lab
10001638	9633622_349_rc	9633622	Murray Valley encephalitis virus	GTGTCAACCTTCTCTTTGAACACTCGCTGCTGGCCAAATGGTGTGGTATCAGTCATGGCCATGGTGGTGA	DeRisi Lab
10001639	9633622_432	9633622	Murray Valley encephalitis virus	GGCGAAGGACTAGAGGTTAGAGGAGACCCTGCGGAAGAAATGAGTGGCCCAAGCTCGCCGAAGCTGTAAG	DeRisi Lab
10001640	9633622_432_rc	9633622	Murray Valley encephalitis virus	CTTACAGCTTCGGCGAGCTTGGGCCACTCATTTCTTCCGCAGGGTCTCCTCTAACCTCTAGTCCTTCGCC	DeRisi Lab
10001641	11528013_362	11528013	West Nile virus	GCATCTACAACATGATGGGAAAGAGAGAGAAGAAGCCTGGAGAGTTCGGCAAAGCTAAAGGCAGCAGAGC	DeRisi Lab
10001642	11528013_362_rc	11528013	West Nile virus	GCTCTGCTGCCTTTAGCTTTGCCGAACTCTCCAGGCTTCTTCTCTCTCTTTCCCATCATGTTGTAGATGC	DeRisi Lab
10001643	11528013_364	11528013	West Nile virus	AAAGCTAAAGGCAGCAGAGCCATCTGGTTCATGTGGCTGGGGGCCCGCTTCCTGGAGTTTGAAGCTCTCG	DeRisi Lab
10001644	11528013_364_rc	11528013	West Nile virus	CGAGAGCTTCAAACTCCAGGAAGCGGGCCCCCAGCCACATGAACCAGATGGCTCTGCTGCCTTTAGCTTT	DeRisi Lab
10001645	11528013_233	11528013	West Nile virus	ATGATTGGGATTTTGTCATCACCACAGACATATCAGAAATGGGAGCCAACTTCAAGGCGAGCAGAGTGAT	DeRisi Lab
10001646	11528013_233_rc	11528013	West Nile virus	ATCACTCTGCTCGCCTTGAAGTTGGCTCCCATTTCTGATATGTCTGTGGTGATGACAAAATCCCAATCAT	DeRisi Lab
10001647	11528013_433	11528013	West Nile virus	CAAGGGAAGGACTAGAGGTTAGAGGAGACCCCGTGCCAAAAACACCAAAAGAAACAGCATATTGACACCT	DeRisi Lab
10001648	11528013_433_rc	11528013	West Nile virus	AGGTGTCAATATGCTGTTTCTTTTGGTGTTTTTGGCACGGGGTCTCCTCTAACCTCTAGTCCTTCCCTTG	DeRisi Lab
10001649	11528013_218	11528013	West Nile virus	TCCCCAACTACAACCTGTTCATAATGGATGAAGCCCATTTCACGGATCCAGCGAGCATCGCAGCCAGAGG	DeRisi Lab
10001650	11528013_218_rc	11528013	West Nile virus	CCTCTGGCTGCGATGCTCGCTGGATCCGTGAAATGGGCTTCATCCATTATGAACAGGTTGTAGTTGGGGA	DeRisi Lab
10001651	20260779_361	20260779	Powassan virus	GTGTACAACATGATGGGAAAGAGAGAGAAGAAGCTAGGTGAGTTTGGAGTTGCAAAAGGCAGCAGGGCCA	DeRisi Lab
10001652	20260779_361_rc	20260779	Powassan virus	TGGCCCTGCTGCCTTTTGCAACTCCAAACTCACCTAGCTTCTTCTCTCTCTTTCCCATCATGTTGTACAC	DeRisi Lab
10001653	20260779_363	20260779	Powassan virus	TGCAAAAGGCAGCAGGGCCATCTGGTACATGTGGCTTGGAAGCCGCTTCCTTGAGTTTGAGGTCCTTGGG	DeRisi Lab
10001654	20260779_363_rc	20260779	Powassan virus	CCCAAGGACCTCAAACTCAAGGAAGCGGCTTCCAAGCCACATGTACCAGATGGCCCTGCTGCCTTTTGCA	DeRisi Lab
10001655	20260779_403	20260779	Powassan virus	GGTGAATGGATGACAACAGAAGACATGCTGCGCATCTGGAACAAAGTCTGGATTTTGGACAACCCTCACA	DeRisi Lab
10001656	20260779_403_rc	20260779	Powassan virus	TGTGAGGGTTGTCCAAAATCCAGACTTTGTTCCAGATGCGCAGCATGTCTTCTGTTGTCATCCATTCACC	DeRisi Lab
10001657	20260779_386	20260779	Powassan virus	TTGTGAGTGGAGATGATTGTGTCGTCAAGCCCATCGATGACAGGTTCGGAAAGGCGCTGTACTTCCTGAA	DeRisi Lab
10001658	20260779_386_rc	20260779	Powassan virus	TTCAGGAAGTACAGCGCCTTTCCGAACCTGTCATCGATGGGCTTGACGACACAATCATCTCCACTCACAA	DeRisi Lab
10001659	20260779_233	20260779	Powassan virus	AACCTGACTTCGTCGTGACAACTGACATCTCAGAAATGGGGGCCAATCTAGATGTTAATCGGGTCATAGA	DeRisi Lab
10001660	20260779_233_rc	20260779	Powassan virus	TCTATGACCCGATTAACATCTAGATTGGCCCCCATTTCTGAGATGTCAGTTGTCACGACGAAGTCAGGTT	DeRisi Lab
10001661	9628431_361	9628431	Tick-borne encephalitis virus	GGGAGATGTGCGCACTGCGTGTACAACATGATGGGCAAGAGAGAAAAGAAACTGGGAGAGTTCGGAGTGG	DeRisi Lab
10001662	9628431_361_rc	9628431	Tick-borne encephalitis virus	CCACTCCGAACTCTCCCAGTTTCTTTTCTCTCTTGCCCATCATGTTGTACACGCAGTGCGCACATCTCCC	DeRisi Lab
10001663	9628431_371	9628431	Tick-borne encephalitis virus	GACTCTTCTATGCAGATGACACAGCTGGCTGGGACACGAAAGTTACCAATGCAGACTTAGAGGATGAAGA	DeRisi Lab
10001664	9628431_371_rc	9628431	Tick-borne encephalitis virus	TCTTCATCCTCTAAGTCTGCATTGGTAACTTTCGTGTCCCAGCCAGCTGTGTCATCTGCATAGAAGAGTC	DeRisi Lab
10001665	9628431_348	9628431	Tick-borne encephalitis virus	AGATGTGGTGCGCATGGCTATGACTGACACAACGGCTTTCGGACAGCAGAGAGTGTTCAAAGATAAAGTT	DeRisi Lab
10001666	9628431_348_rc	9628431	Tick-borne encephalitis virus	AACTTTATCTTTGAACACTCTCTGCTGTCCGAAAGCCGTTGTGTCAGTCATAGCCATGCGCACCACATCT	DeRisi Lab
10001667	9628431_404	9628431	Tick-borne encephalitis virus	GGATGACCACAGAAGACATGCTGGACGTTTGGAACCGGGTGTGGATTCTGGACAACCCTTTCATGCAGAA	DeRisi Lab
10001668	9628431_404_rc	9628431	Tick-borne encephalitis virus	TTCTGCATGAAAGGGTTGTCCAGAATCCACACCCGGTTCCAAACGTCCAGCATGTCTTCTGTGGTCATCC	DeRisi Lab
10001669	9628431_363	9628431	Tick-borne encephalitis virus	ACTGGGAGAGTTCGGAGTGGCGAAAGGAAGTCGGGCCATTTGGTACATGTGGCTGGGGAGTCGCTTTTTG	DeRisi Lab
10001670	9628431_363_rc	9628431	Tick-borne encephalitis virus	CAAAAAGCGACTCCCCAGCCACATGTACCAAATGGCCCGACTTCCTTTCGCCACTCCGAACTCTCCCAGT	DeRisi Lab
10001671	20260781_361	20260781	Langat virus	GAGATGCGCCCATTGTGTGTACAACATGATGGGGAAAAGAGAGAAAAAGCTTGGTGAATTTGGAGTAGCC	DeRisi Lab
10001672	20260781_361_rc	20260781	Langat virus	GGCTACTCCAAATTCACCAAGCTTTTTCTCTCTTTTCCCCATCATGTTGTACACACAATGGGCGCATCTC	DeRisi Lab
10001673	20260781_403	20260781	Langat virus	GAGCATACATGCAAGTGGTGCCTGGATGACAACCGAAGACATGCTGGAGGTGTGGAACCGGGTGTGGATC	DeRisi Lab
10001674	20260781_403_rc	20260781	Langat virus	GATCCACACCCGGTTCCACACCTCCAGCATGTCTTCGGTTGTCATCCAGGCACCACTTGCATGTATGCTC	DeRisi Lab
10001675	20260781_363	20260781	Langat virus	TTGGTGAATTTGGAGTAGCCAAGGGCAGCAGGGCCATCTGGTACATGTGGCTGGGCAGTCGGTTCCTGGA	DeRisi Lab
10001676	20260781_363_rc	20260781	Langat virus	TCCAGGAACCGACTGCCCAGCCACATGTACCAGATGGCCCTGCTGCCCTTGGCTACTCCAAATTCACCAA	DeRisi Lab
10001677	20260781_365	20260781	Langat virus	CTGGGCAGTCGGTTCCTGGAGTTTGAGGCCCTCGGTTTCCTCAATGAGGATCACTGGGCGTCCAGGGCTT	DeRisi Lab
10001678	20260781_365_rc	20260781	Langat virus	AAGCCCTGGACGCCCAGTGATCCTCATTGAGGAAACCGAGGGCCTCAAACTCCAGGAACCGACTGCCCAG	DeRisi Lab
10001679	20260781_316	20260781	Langat virus	CACCCTGAAAGGGGAAGTGGTCGACCTGGGCTGCGGCAGAGGCGGCTGGTCATACTATGCAGCATCACGA	DeRisi Lab
10001680	20260781_316_rc	20260781	Langat virus	TCGTGATGCTGCATAGTATGACCAGCCGCCTCTGCCGCAGCCCAGGTCGACCACTTCCCCTTTCAGGGTG	DeRisi Lab
10001681	9629456_403	9629456	Louping ill virus	AGCATCCATGCCAGCGGGGCCTGGATGACCACAGAAGACATGCTGGACGTCTGGAACCGGGTGTGGATCC	DeRisi Lab
10001682	9629456_403_rc	9629456	Louping ill virus	GGATCCACACCCGGTTCCAGACGTCCAGCATGTCTTCTGTGGTCATCCAGGCCCCGCTGGCATGGATGCT	DeRisi Lab
10001683	9629456_348	9629456	Louping ill virus	TGTGGTGCGCATGGCCATGACTGACACGACAGCCTTTGGGCAGCAGAGAGTGTTTAAAGAGAAAGTTGAC	DeRisi Lab
10001684	9629456_348_rc	9629456	Louping ill virus	GTCAACTTTCTCTTTAAACACTCTCTGCTGCCCAAAGGCTGTCGTGTCAGTCATGGCCATGCGCACCACA	DeRisi Lab
10001685	9629456_363	9629456	Louping ill virus	GGGAGAGTTCGGAGTGGCGAAGGGCAGCAGGGCCATCTGGTACATGTGGCTGGGGAGCCGCTTCCTGGAG	DeRisi Lab
10001686	9629456_363_rc	9629456	Louping ill virus	CTCCAGGAAGCGGCTCCCCAGCCACATGTACCAGATGGCCCTGCTGCCCTTCGCCACTCCGAACTCTCCC	DeRisi Lab
10001687	9629456_365	9629456	Louping ill virus	TGGGGAGCCGCTTCCTGGAGTTTGAGGCCCTCGGATTCCTAAATAAGGATCACTGGGCTTCCAGAGAGTC	DeRisi Lab
10001688	9629456_365_rc	9629456	Louping ill virus	GACTCTCTGGAAGCCCAGTGATCCTTATTTAGGAATCCGAGGGCCTCAAACTCCAGGAAGCGGCTCCCCA	DeRisi Lab
10001689	9629456_392	9629456	Louping ill virus	AAGAGGTACCCTTTTGCTCACACCATTTCCATGAGCTGGTGATGAAGGACGGACGCACCTTAGTGGTGCC	DeRisi Lab
10001690	9629456_392_rc	9629456	Louping ill virus	GGCACCACTAAGGTGCGTCCGTCCTTCATCACCAGCTCATGGAAATGGTGTGAGCAAAAGGGTACCTCTT	DeRisi Lab
10001691	9627244_347	9627244	Yellow fever virus	GTCACAAGAATGGCAATGACTGACACAACCCCTTTTGGACAGCAAAGAGTGTTTAAAGAAAAAGTTGACA	DeRisi Lab
10001692	9627244_347_rc	9627244	Yellow fever virus	TGTCAACTTTTTCTTTAAACACTCTTTGCTGTCCAAAAGGGGTTGTGTCAGTCATTGCCATTCTTGTGAC	DeRisi Lab
10001693	9627244_360	9627244	Yellow fever virus	GGTGTCGGACTTGTGTGTACAACATGATGGGGAAAAGAGAGAAGAAGCTGTCAGAGTTTGGGAAAGCAAA	DeRisi Lab
10001694	9627244_360_rc	9627244	Yellow fever virus	TTTGCTTTCCCAAACTCTGACAGCTTCTTCTCTCTTTTCCCCATCATGTTGTACACACAAGTCCGACACC	DeRisi Lab
10001695	9627244_363	9627244	Yellow fever virus	GCCGTGCCATATGGTATATGTGGCTGGGAGCGCGGTATCTTGAGTTTGAGGCCCTGGGATTCCTGAATGA	DeRisi Lab
10001696	9627244_363_rc	9627244	Yellow fever virus	TCATTCAGGAATCCCAGGGCCTCAAACTCAAGATACCGCGCTCCCAGCCACATATACCATATGGCACGGC	DeRisi Lab
10001697	9627244_403	9627244	Yellow fever virus	GGAGTGGATGACCACGGAAGACATGCTTGAGGTGTGGAACAGAGTATGGATAACCAACAACCCACACATG	DeRisi Lab
10001698	9627244_403_rc	9627244	Yellow fever virus	CATGTGTGGGTTGTTGGTTATCCATACTCTGTTCCACACCTCAAGCATGTCTTCCGTGGTCATCCACTCC	DeRisi Lab
10001699	9627244_51	9627244	Yellow fever virus	AGCGCACTTATTCTGATAGAGGCTGGGGCAATGGCTGTGGCCTATTTGGGAAAGGGAGCATTGTGGCATG	DeRisi Lab
10001700	9627244_51_rc	9627244	Yellow fever virus	CATGCCACAATGCTCCCTTTCCCAAATAGGCCACAGCCATTGCCCCAGCCTCTATCAGAATAAGTGCGCT	DeRisi Lab
10001701	9626649_14	9626649	Pestivirus type 1	TGATAGGGTGCTGCAGAGGCCCACTGTATTGCTACTAAAAATCTCTGCTGTACATGGCACATGGAGTTGA	DeRisi Lab
10001702	9626649_14_rc	9626649	Pestivirus type 1	TCAACTCCATGTGCCATGTACAGCAGAGATTTTTAGTAGCAATACAGTGGGCCTCTGCAGCACCCTATCA	DeRisi Lab
10001703	9626649_288	9626649	Pestivirus type 1	CTGTTAAGAACATAATGGCCAGGACTGATCACCCAGAGCCAATCCAACTTGCATACAACAGCTATGAAGT	DeRisi Lab
10001704	9626649_288_rc	9626649	Pestivirus type 1	ACTTCATAGCTGTTGTATGCAAGTTGGATTGGCTCTGGGTGATCAGTCCTGGCCATTATGTTCTTAACAG	DeRisi Lab
10001705	9626649_10	9626649	Pestivirus type 1	CGAGATGCCACGTGGACGAGGGCATGCCCAAAGCACATCTTAACCTGAGCGGGGGTCGCCCAGGTAAAAG	DeRisi Lab
10001706	9626649_10_rc	9626649	Pestivirus type 1	CTTTTACCTGGGCGACCCCCGCTCAGGTTAAGATGTGCTTTGGGCATGCCCTCGTCCACGTGGCATCTCG	DeRisi Lab
10001707	9626649_439	9626649	Pestivirus type 1	GATAAAATATTATGAAACTGCAATACCAAAAAATGAGAAGAGAGATGTCAGTGATGACTGGCAGGCAGGG	DeRisi Lab
10001708	9626649_439_rc	9626649	Pestivirus type 1	CCCTGCCTGCCAGTCATCACTGACATCTCTCTTCTCATTTTTTGGTATTGCAGTTTCATAATATTTTATC	DeRisi Lab
10001709	9626649_283	9626649	Pestivirus type 1	AATCAACGTGACGAAATCCTTTAGGGAGATGAATTACGATTGGAGCCTATACGAGGAGGACAGCCTACTA	DeRisi Lab
10001710	9626649_283_rc	9626649	Pestivirus type 1	TAGTAGGCTGTCCTCCTCGTATAGGCTCCAATCGTAATTCATCTCCCTAAAGGATTTCGTCACGTTGATT	DeRisi Lab
10001711	20198945_15	20198945	Pestivirus type 3	AAATCTCTGCTGTACATGGCACATGGAGTTGAACAAGTTTGAACTTTTATACAAAACAAGTAAACAAAAA	DeRisi Lab
10001712	20198945_15_rc	20198945	Pestivirus type 3	TTTTTGTTTACTTGTTTTGTATAAAAGTTCAAACTTGTTCAACTCCATGTGCCATGTACAGCAGAGATTT	DeRisi Lab
10001713	20198945_9	20198945	Pestivirus type 3	GCACGGTTCTGCCTTGAGATGCTACGTGGACGAGGGCATGCCCAAGACTTGCTTTAATCTCGGCGGGGGT	DeRisi Lab
10001714	20198945_9_rc	20198945	Pestivirus type 3	ACCCCCGCCGAGATTAAAGCAAGTCTTGGGCATGCCCTCGTCCACGTAGCATCTCAAGGCAGAACCGTGC	DeRisi Lab
10001715	20198945_249	20198945	Pestivirus type 3	GACCACTACAGGGCAGAAGCACCCGATAGAGGAATTTATAGCTCCAGAAGTGATGAAGGGTGAAGATCTT	DeRisi Lab
10001716	20198945_249_rc	20198945	Pestivirus type 3	AAGATCTTCACCCTTCATCACTTCTGGAGCTATAAATTCCTCTATCGGGTGCTTCTGCCCTGTAGTGGTC	DeRisi Lab
10001717	20198945_212	20198945	Pestivirus type 3	GGAGAGGCCTCGAGACTGGATGGGCGTACACACACCAAGGAGGAATAAGTTCAGTGGACCATGTGACTGC	DeRisi Lab
10001718	20198945_212_rc	20198945	Pestivirus type 3	GCAGTCACATGGTCCACTGAACTTATTCCTCCTTGGTGTGTGTACGCCCATCCAGTCTCGAGGCCTCTCC	DeRisi Lab
10001719	20198945_13	20198945	Pestivirus type 3	GGTTACAGCCTGATAGGGTGCTGCAGAGGCCCACGAATAGGCTAGTATAAAAATCTCTGCTGTACATGGC	DeRisi Lab
10001720	20198945_13_rc	20198945	Pestivirus type 3	GCCATGTACAGCAGAGATTTTTATACTAGCCTATTCGTGGGCCTCTGCAGCACCCTATCAGGCTGTAACC	DeRisi Lab
10001721	22129792_12	22129792	Hepatitis C virus	AGGCCTTGTGGTACTGCCTGATAGGGTGCTTGCGAGTGCCCCGGGAGGTCTCGTAGACCGTGCACCATGA	DeRisi Lab
10001722	22129792_12_rc	22129792	Hepatitis C virus	TCATGGTGCACGGTCTACGAGACCTCCCGGGGCACTCGCAAGCACCCTATCAGGCAGTACCACAAGGCCT	DeRisi Lab
10001723	22129792_383	22129792	Hepatitis C virus	TGGCTCCATCTTAGCCCTAGTCACGGCTAGCTGTGAAAGGTCCGTGAGCCGCATGACTGCAGAGAGTGCT	DeRisi Lab
10001724	22129792_383_rc	22129792	Hepatitis C virus	AGCACTCTCTGCAGTCATGCGGCTCACGGACCTTTCACAGCTAGCCGTGACTAGGGCTAAGATGGAGCCA	DeRisi Lab
10001725	22129792_6	22129792	Hepatitis C virus	CTCCCGGGAGAGCCATAGTGGTCTGCGGAACCGGTGAGTACACCGGAATTGCCAGGACGACCGGGTCCTT	DeRisi Lab
10001726	22129792_6_rc	22129792	Hepatitis C virus	AAGGACCCGGTCGTCCTGGCAATTCCGGTGTACTCACCGGTTCCGCAGACCACTATGGCTCTCCCGGGAG	DeRisi Lab
10001727	22129792_10	22129792	Hepatitis C virus	TTTGGGCGTGCCCCCGCAAGACTGCTAGCCGAGTAGTGTTGGGTCGCGAAAGGCCTTGTGGTACTGCCTG	DeRisi Lab
10001728	22129792_10_rc	22129792	Hepatitis C virus	CAGGCAGTACCACAAGGCCTTTCGCGACCCAACACTACTCGGCTAGCAGTCTTGCGGGGGCACGCCCAAA	DeRisi Lab
10001729	22129792_3	22129792	Hepatitis C virus	GGAACTACTGTCTTCACGCAGAAAGCGTCTAGCCATGGCGTTAGTATGAGTGTCGTGCAGCCTCCAGGAC	DeRisi Lab
10001730	22129792_3_rc	22129792	Hepatitis C virus	GTCCTGGAGGCTGCACGACACTCATACTAACGCCATGGCTAGACGCTTTCTGCGTGAAGACAGTAGTTCC	DeRisi Lab
10001731	9626535_554	9626535	Avian infectious bronchitis virus	CAACTTAGATAAGAGTGCAGGCTATCCATTTAATAAGTTTGGAAAAGCCCGCCTCTATTATGAAATGAGT	DeRisi Lab
10001732	9626535_554_rc	9626535	Avian infectious bronchitis virus	ACTCATTTCATAATAGAGGCGGGCTTTTCCAAACTTATTAAATGGATAGCCTGCACTCTTATCTAAGTTG	DeRisi Lab
10001733	9626535_727	9626535	Avian infectious bronchitis virus	CAGGCTGTAATGGTGGTAGTCTGTACGTTAACAAACATGCATTCTACACACCTAAATTTGACCGCATTAG	DeRisi Lab
10001734	9626535_727_rc	9626535	Avian infectious bronchitis virus	CTAATGCGGTCAAATTTAGGTGTGTAGAATGCATGTTTGTTAACGTACAGACTACCACCATTACAGCCTG	DeRisi Lab
10001735	9626535_574	9626535	Avian infectious bronchitis virus	CTGAAACTGTACTTGCTACAGGTGGTATTTATGTTAAACCTGGTGGCACTAGCAGTGGTGATGCTACTAC	DeRisi Lab
10001736	9626535_574_rc	9626535	Avian infectious bronchitis virus	GTAGTAGCATCACCACTGCTAGTGCCACCAGGTTTAACATAAATACCACCTGTAGCAAGTACAGTTTCAG	DeRisi Lab
10001737	9626535_547	9626535	Avian infectious bronchitis virus	AACATTTTTTCTATCCTCAAACTGGTAATGCTGCTATAAACGATTATGATTATTATCGTTATAACAGGCC	DeRisi Lab
10001738	9626535_547_rc	9626535	Avian infectious bronchitis virus	GGCCTGTTATAACGATAATAATCATAATCGTTTATAGCAGCATTACCAGTTTGAGGATAGAAAAAATGTT	DeRisi Lab
10001739	9626535_1099	9626535	Avian infectious bronchitis virus	TAGAGTAGGTATAAAGATGCCAGTGCCGGGGCCACGCGGAGTACGATCGAGGGTACAGCACTAGGACGCC	DeRisi Lab
10001740	9626535_1099_rc	9626535	Avian infectious bronchitis virus	GGCGTCCTAGTGCTGTACCCTCGATCGTACTCCGCGTGGCCCCGGCACTGGCATCTTTATACCTACTCTA	DeRisi Lab
10001741	15081544_606	15081544	Bovine coronavirus	GATGTTGATAATCCTGTACTTATGGGTTGGGATTATCCTAAGTGTGATCGTGCTATGCCAAACATACTAC	DeRisi Lab
10001742	15081544_606_rc	15081544	Bovine coronavirus	GTAGTATGTTTGGCATAGCACGATCACACTTAGGATAATCCCAACCCATAAGTACAGGATTATCAACATC	DeRisi Lab
10001743	15081544_708	15081544	Bovine coronavirus	GGTTTGCAAACCCAGACCGTGGATTCTGCTCAAGGTTCTGAATATGATTATGTTATATATTCACAGACTG	DeRisi Lab
10001744	15081544_708_rc	15081544	Bovine coronavirus	CAGTCTGTGAATATATAACATAATCATATTCAGAACCTTGAGCAGAATCCACGGTCTGGGTTTGCAAACC	DeRisi Lab
10001745	15081544_525	15081544	Bovine coronavirus	GGATTCATATGGTGGTGCGTCTGTTTGTATATATTGCCGCGCACGAGTTGAACACCCAGATGTTGATGGG	DeRisi Lab
10001746	15081544_525_rc	15081544	Bovine coronavirus	CCCATCAACATCTGGGTGTTCAACTCGTGCGCGGCAATATATACAAACAGACGCACCACCATATGAATCC	DeRisi Lab
10001747	15081544_766	15081544	Bovine coronavirus	CTGGCTGTAATGGAGGTAGTTTGTATGTTAATAAACATGCATTCCACACTAAACCCTTTTCTAGGGCAGC	DeRisi Lab
10001748	15081544_766_rc	15081544	Bovine coronavirus	GCTGCCCTAGAAAAGGGTTTAGTGTGGAATGCATGTTTATTAACATACAAACTACCTCCATTACAGCCAG	DeRisi Lab
10001749	15081544_593	15081544	Bovine coronavirus	TAAGAGTGCTGGCTATCCATTTAATAAATTTGGAAAAGCCAGGCTCTATTATGAAGCATTATCATTTGAG	DeRisi Lab
10001750	15081544_593_rc	15081544	Bovine coronavirus	CTCAAATGATAATGCTTCATAATAGAGCCTGGCTTTTCCAAATTTATTAAATGGATAGCCAGCACTCTTA	DeRisi Lab
10001751	12175745_570	12175745	Human coronavirus 229E	CAGAAATGCCACCGTTGTTATCGGCACTACCAAGTTTTATGGCGGGTGGGATAATATGTTAAAGAACCTG	DeRisi Lab
10001752	12175745_570_rc	12175745	Human coronavirus 229E	CAGGTTCTTTAACATATTATCCCACCCGCCATAAAACTTGGTAGTGCCGATAACAACGGTGGCATTTCTG	DeRisi Lab
10001753	12175745_492	12175745	Human coronavirus 229E	ACACTACGCAGGACACATATGGTGGCGCGTCTGTTTGTATTTATTGCAGAGCACATGTTGCACATCCAAC	DeRisi Lab
10001754	12175745_492_rc	12175745	Human coronavirus 229E	GTTGGATGTGCAACATGTGCTCTGCAATAAATACAAACAGACGCGCCACCATATGTGTCCTGCGTAGTGT	DeRisi Lab
10001755	12175745_675	12175745	Human coronavirus 229E	GCTTTTAGGCTTACAAACTCAGACAGTGGATTCTGCTCAAGGTAGTGAATATGACTATGTTATATTCGCA	DeRisi Lab
10001756	12175745_675_rc	12175745	Human coronavirus 229E	TGCGAATATAACATAGTCATATTCACTACCTTGAGCAGAATCCACTGTCTGAGTTTGTAAGCCTAAAAGC	DeRisi Lab
10001757	9629812_776	9629812	Murine hepatitis virus	CCTGGCTGTAATGGTGGCAGTTTGTATGTTAACAAACATGCATTCCACACCAGTCCCTTTACCCGGGCTG	DeRisi Lab
10001758	9629812_776_rc	9629812	Murine hepatitis virus	CAGCCCGGGTAAAGGGACTGGTGTGGAATGCATGTTTGTTAACATACAAACTGCCACCATTACAGCCAGG	DeRisi Lab
10001759	9629812_535	9629812	Murine hepatitis virus	CCACTAATCAGGATTCTTATGGTGGTGCTTCCGTTTGTATATATTGCCGCTCGCGTGTTGAACATCCAGA	DeRisi Lab
10001760	9629812_535_rc	9629812	Murine hepatitis virus	TCTGGATGTTCAACACGCGAGCGGCAATATATACAAACGGAAGCACCACCATAAGAATCCTGATTAGTGG	DeRisi Lab
10001761	9629812_616	9629812	Murine hepatitis virus	CCTTATTAAAGATGTTGATAGTCCTGTACTCATGGGTTGGGACTATCCTAAATGTGATCGTGCTATGCCA	DeRisi Lab
10001762	9629812_616_rc	9629812	Murine hepatitis virus	TGGCATAGCACGATCACATTTAGGATAGTCCCAACCCATGAGTACAGGACTATCAACATCTTTAATAAGG	DeRisi Lab
10001763	9629812_772	9629812	Murine hepatitis virus	AGATGGTTTGTGTATGTTTTGGAACTGCAATGTGGATAAGTATCCAGCGAATGCAGTTGTGTGTAGGTTT	DeRisi Lab
10001764	9629812_772_rc	9629812	Murine hepatitis virus	AAACCTACACACAACTGCATTCGCTGGATACTTATCCACATTGCAGTTCCAAAACATACACAAACCATCT	DeRisi Lab
10001765	13399293_582	13399293	Transmissible gastroenteritis virus	TTGAGTACTTTAGTTATTTGAGAAAACACTTTTCTATGATGATTTTATCTGATGATGGAGTTGTGTGCTA	DeRisi Lab
10001766	13399293_582_rc	13399293	Transmissible gastroenteritis virus	TAGCACACAACTCCATCATCAGATAAAATCATCATAGAAAAGTGTTTTCTCAAATAACTAAAGTACTCAA	DeRisi Lab
10001767	13399293_552	13399293	Transmissible gastroenteritis virus	TTGTTGTTACAAACTATGACAAGAGTGCTGGCTATCCTTTGAACAAATTTGGTAAAGCTAGACTTTACTA	DeRisi Lab
10001768	13399293_552_rc	13399293	Transmissible gastroenteritis virus	TAGTAAAGTCTAGCTTTACCAAATTTGTTCAAAGGATAGCCAGCACTCTTGTCATAGTTTGTAACAACAA	DeRisi Lab
10001769	13399293_725	13399293	Transmissible gastroenteritis virus	TTAGAAGGTTGTAATGGTGGTGCATTGTATGTTAATAACCATGCTTTCCACACACCAGCTTATGATAGAA	DeRisi Lab
10001770	13399293_725_rc	13399293	Transmissible gastroenteritis virus	TTCTATCATAAGCTGGTGTGTGGAAAGCATGGTTATTAACATACAATGCACCACCATTACAACCTTCTAA	DeRisi Lab
10001771	9695415_417	9695415	Mumps virus	CTGATGATGGGTTTGAGATAGCAGCCTGCTTTCTAACAACTGACCTCACAAAATACTGCTTAAATTGGAG	DeRisi Lab
10001772	9695415_417_rc	9695415	Mumps virus	CTCCAATTTAAGCAGTATTTTGTGAGGTCAGTTGTTAGAAAGCAGGCTGCTATCTCAAACCCATCATCAG	DeRisi Lab
10001773	9695415_36	9695415	Mumps virus	GGTTGCTATCAAACAGATACTATGCAATGGTGGGTGACATTGGAAAGTACATTGAGAATTCAGGCCTTAC	DeRisi Lab
10001774	9695415_36_rc	9695415	Mumps virus	GTAAGGCCTGAATTCTCAATGTACTTTCCAATGTCACCCACCATTGCATAGTATCTGTTTGATAGCAACC	DeRisi Lab
10001775	9695415_484	9695415	Mumps virus	GTCCAACCCACCCATCAGAGTACCTTATATTGGATCTAAAACAGATGAACGGAGGGTTGCGTCAATGGCT	DeRisi Lab
10001776	9695415_484_rc	9695415	Mumps virus	AGCCATTGACGCAACCCTCCGTTCATCTGTTTTAGATCCAATATAAGGTACTCTGATGGGTGGGTTGGAC	DeRisi Lab
10001777	9695415_452	9695415	Mumps virus	AACTTTCTCTCGTGTAGTCGCCTGTTCAATAGAAACATAGGAGACCCATTAGTGTCTGCAATTGCTGATG	DeRisi Lab
10001778	9695415_452_rc	9695415	Mumps virus	CATCAGCAATTGCAGACACTAATGGGTCTCCTATGTTTCTATTGAACAGGCGACTACACGAGAGAAAGTT	DeRisi Lab
10001779	9695415_395	9695415	Mumps virus	CTCAGCATATTCATGAAAGATAAGGCAATAAGCTGTCCAAAGCAAGACTGGATGGGAGTATTTAGGAGGA	DeRisi Lab
10001780	9695415_395_rc	9695415	Mumps virus	TCCTCCTAAATACTCCCATCCAGTCTTGCTTTGGACAGCTTATTGCCTTATCTTTCATGAATATGCTGAG	DeRisi Lab
10001781	11545722_421	11545722	Newcastle disease virus	CATATATATTGTCAGTGCCAGAGGGGGTATCGAAGGATTATGCCAGAAGCTATGGACAATGATCTCAATT	DeRisi Lab
10001782	11545722_421_rc	11545722	Newcastle disease virus	AATTGAGATCATTGTCCATAGCTTCTGGCATAATCCTTCGATACCCCCTCTGGCACTGACAATATATATG	DeRisi Lab
10001783	11545722_591	11545722	Newcastle disease virus	AAATAGGCGATATAATCAGCCTAGTGCTTAAAGGCATGATCTCCATGGAGGACCTTATCCCACTAAGGAC	DeRisi Lab
10001784	11545722_591_rc	11545722	Newcastle disease virus	GTCCTTAGTGGGATAAGGTCCTCCATGGAGATCATGCCTTTAAGCACTAGGCTGATTATATCGCCTATTT	DeRisi Lab
10001785	11545722_599	11545722	Newcastle disease virus	ATAGGCAATGCAGTCAAAGGATATTACAGTAACTGTGACTCCTAACGAAAATCACATATTAATAGGCTCC	DeRisi Lab
10001786	11545722_599_rc	11545722	Newcastle disease virus	GGAGCCTATTAATATGTGATTTTCGTTAGGAGTCACAGTTACTGTAATATCCTTTGACTGCATTGCCTAT	DeRisi Lab
10001787	9627219_516	9627219	Sendai virus	TGTACTGCAATGACAATAGCGGATACAATGTCTCAATTAGATAGAGACAACTTAAAGGAGATGATAGCAC	DeRisi Lab
10001788	9627219_516_rc	9627219	Sendai virus	GTGCTATCATCTCCTTTAAGTTGTCTCTATCTAATTGAGACATTGTATCCGCTATTGTCATTGCAGTACA	DeRisi Lab
10001789	9627219_390	9627219	Sendai virus	AAGACCCTACACGAGTGTCATGCAGTGTTCTGCACAATCATCATAAATGGATATAGAGAGAGGCATGGCG	DeRisi Lab
10001790	9627219_390_rc	9627219	Sendai virus	CGCCATGCCTCTCTCTATATCCATTTATGATGATTGTGCAGAACACTGCATGACACTCGTGTAGGGTCTT	DeRisi Lab
10001791	19525721_529	19525721	Human parainfluenza virus 2	TTATCCTATCTGACTATACTAATAACTGGATTAGTGAATGTTCTTATACTAAGATAGATTTAGTTTTTAA	DeRisi Lab
10001792	19525721_529_rc	19525721	Human parainfluenza virus 2	TTAAAAACTAAATCTATCTTAGTATAAGAACATTCACTAATCCAGTTATTAGTATAGTCAGATAGGATAA	DeRisi Lab
10001793	19525721_513	19525721	Human parainfluenza virus 2	TCTAATATTATTTATCAACAATTAATGATAACAGGACTTGGGATTATTGAGACCTACCATAACCCACCTA	DeRisi Lab
10001794	19525721_513_rc	19525721	Human parainfluenza virus 2	TAGGTGGGTTATGGTAGGTCTCAATAATCCCAAGTCCTGTTATCATTAATTGTTGATAAATAATATTAGA	DeRisi Lab
10001795	9634109_412	9634109	Bovine parainfluenza virus 3	AAATAAAACAAGAAGGTAGACTTTTTGCAAAAATGACATACAAGATGAGGGCTACACAAGTATTATCAGA	DeRisi Lab
10001796	9634109_412_rc	9634109	Bovine parainfluenza virus 3	TCTGATAATACTTGTGTAGCCCTCATCTTGTATGTCATTTTTGCAAAAAGTCTACCTTCTTGTTTTATTT	DeRisi Lab
10001797	9634109_438	9634109	Bovine parainfluenza virus 3	GGTGTAAGAGTTACTGCAATGGTTCAAGGGGATAATCAAGCCATAGCTGTTACCACAAGAGTACCTAATA	DeRisi Lab
10001798	9634109_438_rc	9634109	Bovine parainfluenza virus 3	TATTAGGTACTCTTGTGGTAACAGCTATGGCTTGATTATCCCCTTGAACCATTGCAGTAACTCTTACACC	DeRisi Lab
10001799	9634109_464	9634109	Bovine parainfluenza virus 3	CAGAATTATGAATCAAGAACCAGGCGAGTCTTCTTTTTTAGACTGGGCCTCAGATCCCTATTCATGTAAC	DeRisi Lab
10001800	9634109_464_rc	9634109	Bovine parainfluenza virus 3	GTTACATGAATAGGGATCTGAGGCCCAGTCTAAAAAAGAAGACTCGCCTGGTTCTTGATTCATAATTCTG	DeRisi Lab
10001801	10937870_425	10937870	Human parainfluenza virus 3	ATATGAGACTGTGAGCTGTTTCCTAACAACAGATCTCAAAAAATACTGTCTTAATTGGAGATATGAATCA	DeRisi Lab
10001802	10937870_425_rc	10937870	Human parainfluenza virus 3	TGATTCATATCTCCAATTAAGACAGTATTTTTTGAGATCTGTTGTTAGGAAACAGCTCACAGTCTCATAT	DeRisi Lab
10001803	10937870_394	10937870	Human parainfluenza virus 3	ATAAATGCCATGCTATCTTCTGTACAATAATAATTAACGGATATAGAGAGAGGCATGGTGGACAGTGGCC	DeRisi Lab
10001804	10937870_394_rc	10937870	Human parainfluenza virus 3	GGCCACTGTCCACCATGCCTCTCTCTATATCCGTTAATTATTATTGTACAGAAGATAGCATGGCATTTAT	DeRisi Lab
10001805	10937870_439	10937870	Human parainfluenza virus 3	TGGTTCAAGGAGACAATCAAGCTATAGCTGTAACCACAAGAGTACCAAACAATTATGATTACAGAATTAA	DeRisi Lab
10001806	10937870_439_rc	10937870	Human parainfluenza virus 3	TTAATTCTGTAATCATAATTGTTTGGTACTCTTGTGGTTACAGCTATAGCTTGATTGTCTCCTTGAACCA	DeRisi Lab
10001807	9630645_537	9630645	Canine distemper virus	GAAGTCACTGCGTTAATTGGCGATGATGATATCAATAGTTTTATCACTGAGTTTCTTCTAGTTGAGCCTA	DeRisi Lab
10001808	9630645_537_rc	9630645	Canine distemper virus	TAGGCTCAACTAGAAGAAACTCAGTGATAAAACTATTGATATCATCATCGCCAATTAACGCAGTGACTTC	DeRisi Lab
10001809	9630645_450	9630645	Canine distemper virus	AAATACCCAATGGGAGGGGTGGAGGGGTATTGTCAGAAGTTATGGACTATTAGCACCATACCTTATCTGT	DeRisi Lab
10001810	9630645_450_rc	9630645	Canine distemper virus	ACAGATAAGGTATGGTGCTAATAGTCCATAACTTCTGACAATACCCCTCCACCCCTCCCATTGGGTATTT	DeRisi Lab
10001811	9630645_416	9630645	Canine distemper virus	ATGCTTTATGCCTCTTAGCCTAGACAGTGATTTGACCATGTACCTGAAAGATAAGGCTTTGGCAGCCCTA	DeRisi Lab
10001812	9630645_416_rc	9630645	Canine distemper virus	TAGGGCTGCCAAAGCCTTATCTTTCAGGTACATGGTCAAATCACTGTCTAGGCTAAGAGGCATAAAGCAT	DeRisi Lab
10001813	9630645_37	9630645	Canine distemper virus	GGTTAGCTAGTTTCATCCTAACTATCAAGTTTGGCATTGAAACTATGTATCCGGCTCTTGGGTTGCATGA	DeRisi Lab
10001814	9630645_37_rc	9630645	Canine distemper virus	TCATGCAACCCAAGAGCCGGATACATAGTTTCAATGCCAAACTTGATAGTTAGGATGAAACTAGCTAACC	DeRisi Lab
10001815	9626945_546	9626945	Measles virus	GATGACGATATCAATAGTTTCATAACTGAGTTTCTGCTTATAGAGCCAAGATTATTCACCATCTACTTGG	DeRisi Lab
10001816	9626945_546_rc	9626945	Measles virus	CCAAGTAGATGGTGAATAATCTTGGCTCTATAAGCAGAAACTCAGTTATGAAACTATTGATATCGTCATC	DeRisi Lab
10001817	9626945_519	9626945	Measles virus	AGAATAGCAACAGTGTACTCATGGGCTTACGGTGATGATGATAGCTCTTGGAACGAAGCCTGGTTGTTGG	DeRisi Lab
10001818	9626945_519_rc	9626945	Measles virus	CCAACAACCAGGCTTCGTTCCAAGAGCTATCATCATCACCGTAAGCCCATGAGTACACTGTTGCTATTCT	DeRisi Lab
10001819	9631267_463	9631267	Bovine respiratory syncytial virus	CCCTAATGCAGAATTTGTAACATTGATGAGAGATCCACAAGCTTTAGGGTCTGAGAGACAAGCTAAAGTC	DeRisi Lab
10001820	9631267_463_rc	9631267	Bovine respiratory syncytial virus	GACTTTAGCTTGTCTCTCAGACCCTAAAGCTTGTGGATCTCTCATCAATGTTACAAATTCTGCATTAGGG	DeRisi Lab
10001821	9631267_63	9631267	Bovine respiratory syncytial virus	AAAGATGCTAAAAGAGATGGGAGAGGTAGCTCCAGAATACAGACATGACTCTCCTGATTGTGGTATGATA	DeRisi Lab
10001822	9631267_63_rc	9631267	Bovine respiratory syncytial virus	TATCATACCACAATCAGGAGAGTCATGTCTGTATTCTGGAGCTACCTCTCCCATCTCTTTTAGCATCTTT	DeRisi Lab
10001823	9631267_273	9631267	Bovine respiratory syncytial virus	GAGCTATTGTATCATGCTATGGGAAGACAAAATGTACAGCTTCTAATAAAAATCGTGGAATCATAAAGAC	DeRisi Lab
10001824	9631267_273_rc	9631267	Bovine respiratory syncytial virus	GTCTTTATGATTCCACGATTTTTATTAGAAGCTGTACATTTTGTCTTCCCATAGCATGATACAATAGCTC	DeRisi Lab
10001825	9631267_504	9631267	Bovine respiratory syncytial virus	TTGGTCTTAGCTTAATGTCAGTTGTAGAACAATTTACAAATGTATGCCCAAATAGAATTATTCTAATACC	DeRisi Lab
10001826	9631267_504_rc	9631267	Bovine respiratory syncytial virus	GGTATTAGAATAATTCTATTTGGGCATACATTTGTAAATTGTTCTACAACTGACATTAAGCTAAGACCAA	DeRisi Lab
10001827	9629198_522	9629198	Human respiratory syncytial virus	TATGAAAGATTCAAAAGGTATTTTTGAAAAAGATTGGGGAGAGGGGTACATAACTGATCATATGTTCATT	DeRisi Lab
10001828	9629198_522_rc	9629198	Human respiratory syncytial virus	AATGAACATATGATCAGTTATGTACCCCTCTCCCCAATCTTTTTCAAAAATACCTTTTGAATCTTTCATA	DeRisi Lab
10001829	10313991_58	10313991	Ebola virus	TGCACTCGGAGTCGCCACAGCACACGGGAGTACCCTCGCAGGAGTAAATGTTGGAGAACAGTATCAACAA	DeRisi Lab
10001830	10313991_58_rc	10313991	Ebola virus	TTGTTGATACTGTTCTCCAACATTTACTCCTGCGAGGGTACTCCCGTGTGCTGTGGCGACTCCGAGTGCA	DeRisi Lab
10001831	10313991_543	10313991	Ebola virus	TGTTAAGAATGTTTTTAATTGGATGCATTATACAATCCCACAGTGTTATATGCATGTCAGTGATTATTAT	DeRisi Lab
10001832	10313991_543_rc	10313991	Ebola virus	ATAATAATCACTGACATGCATATAACACTGTGGGATTGTATAATGCATCCAATTAAAAACATTCTTAACA	DeRisi Lab
10001833	10313991_521	10313991	Ebola virus	TTATTAGTGACTTAAGTATTTTTATAAAAGACAGAGCTACCGCAGTAGAAAGGACATGCTGGGATGCAGT	DeRisi Lab
10001834	10313991_521_rc	10313991	Ebola virus	ACTGCATCCCAGCATGTCCTTTCTACTGCGGTAGCTCTGTCTTTTATAAAAATACTTAAGTCACTAATAA	DeRisi Lab
10001835	10313991_539	10313991	Ebola virus	TTAGAGGGAGTAGCTTTGTAACTGATTTAGAGAAATACAATCTTGCATTTAGATATGAGTTTACAGCACC	DeRisi Lab
10001836	10313991_539_rc	10313991	Ebola virus	GGTGCTGTAAACTCATATCTAAATGCAAGATTGTATTTCTCTAAATCAGTTACAAAGCTACTCCCTCTAA	DeRisi Lab
10001837	10313991_529	10313991	Ebola virus	CTACTACCACAATATCGGAACTTTTCTTTCTCATTGAAAGAGAAAGAGTTGAATGTAGGTAGAACCTTCG	DeRisi Lab
10001838	10313991_529_rc	10313991	Ebola virus	CGAAGGTTCTACCTACATTCAACTCTTTCTCTTTCAATGAGAAAGAAAAGTTCCGATATTGTGGTAGTAG	DeRisi Lab
10001839	13489275_555	13489275	Marburg virus	GCCTGAAGAAACATTTGTCCATTCAGGGTTCATTTATTTTGGTAAAAAGCAATACCTCAACGGTGTTCAA	DeRisi Lab
10001840	13489275_555_rc	13489275	Marburg virus	TTGAACACCGTTGAGGTATTGCTTTTTACCAAAATAAATGAACCCTGAATGGACAAATGTTTCTTCAGGC	DeRisi Lab
10001841	13489275_526	13489275	Marburg virus	AATTTTTCCTTCTCATTAAAAGAAAAAGAGTTGAATATAGGAAGAACTTTTGGGAAATTACCATATCGTG	DeRisi Lab
10001842	13489275_526_rc	13489275	Marburg virus	CACGATATGGTAATTTCCCAAAAGTTCTTCCTATATTCAACTCTTTTTCTTTTAATGAGAAGGAAAAATT	DeRisi Lab
10001843	13489275_516	13489275	Marburg virus	CGTGGAGCATGAACCTCTTTTCTCAACTAAAATAATAAGTGATTTAAGTATTTTTATAAAAGACAGGGCT	DeRisi Lab
10001844	13489275_516_rc	13489275	Marburg virus	AGCCCTGTCTTTTATAAAAATACTTAAATCACTTATTATTTTAGTTGAGAAAAGAGGTTCATGCTCCACG	DeRisi Lab
10001845	13489275_41	13489275	Marburg virus	CGATTGCGCTGGGTGTTGCAACAGCACACGGCAGTACATTGGCTGGTGTCAATGTTGGCGAACAGTATCA	DeRisi Lab
10001846	13489275_41_rc	13489275	Marburg virus	TGATACTGTTCGCCAACATTGACACCAGCCAATGTACTGCCGTGTGCTGTTGCAACACCCAGCGCAATCG	DeRisi Lab
10001847	13489275_535	13489275	Marburg virus	GCTATAGTAAGGGGTGCAAGTTTTGTTACTGATCTTGAGAAATACAACCTTGCCTTCCGATATGAATTTA	DeRisi Lab
10001848	13489275_535_rc	13489275	Marburg virus	TAAATTCATATCGGAAGGCAAGGTTGTATTTCTCAAGATCAGTAACAAAACTTGCACCCCTTACTATAGC	DeRisi Lab
10001849	14336454_252	14336454	Spring viremia of carp virus	TCTCTGATGTCATGGCAATTGAGGGAGTACTTTGTAATTACAGAGTATCTGATCAAGACACATTATGTTC	DeRisi Lab
10001850	14336454_252_rc	14336454	Spring viremia of carp virus	GAACATAATGTGTCTTGATCAGATACTCTGTAATTACAAAGTACTCCCTCAATTGCCATGACATCAGAGA	DeRisi Lab
10001851	14336454_259	14336454	Spring viremia of carp virus	TTGCGAACCACATTGATTATGAAAAATGGAACAATCATCAACGGAAAGAATCCAATGGGCCTGTATTTCG	DeRisi Lab
10001852	14336454_259_rc	14336454	Spring viremia of carp virus	CGAAATACAGGCCCATTGGATTCTTTCCGTTGATGATTGTTCCATTTTTCATAATCAATGTGGTTCGCAA	DeRisi Lab
10001853	14336454_337	14336454	Spring viremia of carp virus	TGACCACCACAGACACAATGAGAGACCTGGGAGATCAAAATTACGACTTCATGTTTCAGGCAGGCATCTT	DeRisi Lab
10001854	14336454_337_rc	14336454	Spring viremia of carp virus	AAGATGCCTGCCTGAAACATGAAGTCGTAATTTTGATCTCCCAGGTCTCTCATTGTGTCTGTGGTGGTCA	DeRisi Lab
10001855	14336454_331	14336454	Spring viremia of carp virus	AACAAAATCTTAAGGCATTGACTGGAGAAGATTGGGAAGAGGATATCCAAGGATTTAAGAGGACTGGTTC	DeRisi Lab
10001856	14336454_331_rc	14336454	Spring viremia of carp virus	GAACCAGTCCTCTTAAATCCTTGGATATCCTCTTCCCAATCTTCTCCAGTCAATGCCTTAAGATTTTGTT	DeRisi Lab
10001857	14336454_192	14336454	Spring viremia of carp virus	ATGCACTACTTGAATAATGTAGATTACAATTTGAATTCGCCGTTAATTTCAGACGACATTGAATATCTCA	DeRisi Lab
10001858	14336454_192_rc	14336454	Spring viremia of carp virus	TGAGATATTCAATGTCGTCTGAAATTAACGGCGAATTCAAATTGTAATCTACATTATTCAAGTAGTGCAT	DeRisi Lab
10001859	9627229_232	9627229	Vesicular stomatitis virus	ACTGGTGATTTATGGATCGTTCAGACATTGGGGTCATCCTTTTATAGATTATTACACTGGACTAGAAAAA	DeRisi Lab
10001860	9627229_232_rc	9627229	Vesicular stomatitis virus	TTTTTCTAGTCCAGTGTAATAATCTATAAAAGGATGACCCCAATGTCTGAACGATCCATAAATCACCAGT	DeRisi Lab
10001861	9627229_255	9627229	Vesicular stomatitis virus	TTTTCTCCCTAATGTCTTGGAAATTGCGAGAATACTTTGTAATTACCGAATATTTGATAAAGACTCATTT	DeRisi Lab
10001862	9627229_255_rc	9627229	Vesicular stomatitis virus	AAATGAGTCTTTATCAAATATTCGGTAATTACAAAGTATTCTCGCAATTTCCAAGACATTAGGGAGAAAA	DeRisi Lab
10001863	9627229_340	9627229	Vesicular stomatitis virus	CAGGTTGATGGCAACTACAGACACCATGAGGGATCTGGGAGATCAGAATTTCGACTTTTTATTCCAAGCA	DeRisi Lab
10001864	9627229_340_rc	9627229	Vesicular stomatitis virus	TGCTTGGAATAAAAAGTCGAAATTCTGATCTCCCAGATCCCTCATGGTGTCTGTAGTTGCCATCAACCTG	DeRisi Lab
10001865	9627229_194	9627229	Vesicular stomatitis virus	ACGTACTTGAATCATGCTGATTACAATTTGAATTCTCCTCTAATTAGTGATGATATTGACAATTTGATCA	DeRisi Lab
10001866	9627229_194_rc	9627229	Vesicular stomatitis virus	TGATCAAATTGTCAATATCATCACTAATTAGAGGAGAATTCAAATTGTAATCAGCATGATTCAAGTACGT	DeRisi Lab
10001867	9627229_295	9627229	Vesicular stomatitis virus	CAAATACGCCATGTTGTATTTGGACCCTTCCATTGGAGGAGTGTCGGGCATGTCTTTGTCCAGGTTTTTG	DeRisi Lab
10001868	9627229_295_rc	9627229	Vesicular stomatitis virus	CAAAAACCTGGACAAAGACATGCCCGACACTCCTCCAATGGAAGGGTCCAAATACAACATGGCGTATTTG	DeRisi Lab
10001869	9632550_253	9632550	Viral hemorrhagic septicemia virus	AAGAGCATCGAGTGGCCACTTAGTGACACCCTATCCACCTTCCTCTCCGACAAGGCGATCACTCAAAATA	DeRisi Lab
10001870	9632550_253_rc	9632550	Viral hemorrhagic septicemia virus	TATTTTGAGTGATCGCCTTGTCGGAGAGGAAGGTGGATAGGGTGTCACTAAGTGGCCACTCGATGCTCTT	DeRisi Lab
10001871	9632550_400	9632550	Viral hemorrhagic septicemia virus	ACTCTCTTTGATGAACGAGAGCGGATCTCGGAGGACGGAGACTTGATCATTCCCCCGGAGCTCCTGGTTC	DeRisi Lab
10001872	9632550_400_rc	9632550	Viral hemorrhagic septicemia virus	GAACCAGGAGCTCCGGGGGAATGATCAAGTCTCCGTCCTCCGAGATCCGCTCTCGTTCATCAAAGAGAGT	DeRisi Lab
10001873	9632550_324	9632550	Viral hemorrhagic septicemia virus	TGCCTACCAATTTCGAAACATCACAGATCAGAAAGAATCCGAAATGTTCGTCACCAAATTCGCCACCGCG	DeRisi Lab
10001874	9632550_324_rc	9632550	Viral hemorrhagic septicemia virus	CGCGGTGGCGAATTTGGTGACGAACATTTCGGATTCTTTCTGATCTGTGATGTTTCGAAATTGGTAGGCA	DeRisi Lab
10001875	9632550_362	9632550	Viral hemorrhagic septicemia virus	CCCAAACCTACTTCTCCACCTGGTGTGATCTCCCAAGAGTGTCCACCCTCCCCTCATTGGACCAGAAGGA	DeRisi Lab
10001876	9632550_362_rc	9632550	Viral hemorrhagic septicemia virus	TCCTTCTGGTCCAATGAGGGGAGGGTGGACACTCTTGGGAGATCACACCAGGTGGAGAAGTAGGTTTGGG	DeRisi Lab
10001877	9632550_265	9632550	Viral hemorrhagic septicemia virus	GTTCTCCGAGAGAGCATCGCCAAAAAGACCAGTAAATTATTCCCAGAAATAACCATGACCTTCTCAGACC	DeRisi Lab
10001878	9632550_265_rc	9632550	Viral hemorrhagic septicemia virus	GGTCTGAGAAGGTCATGGTTATTTCTGGGAATAATTTACTGGTCTTTTTGGCGATGCTCTCTCGGAGAAC	DeRisi Lab
10001879	9628082_360	9628082	Infectious hematopoietic necrosis virus	TCAAAAACCTCAGATCCCGCCTACACCTACTTCACCACCTGGTGTGACCTCCCCAGGGTCTCCAACCTGC	DeRisi Lab
10001880	9628082_360_rc	9628082	Infectious hematopoietic necrosis virus	GCAGGTTGGAGACCCTGGGGAGGTCACACCAGGTGGTGAAGTAGGTGTAGGCGGGATCTGAGGTTTTTGA	DeRisi Lab
10001881	9628082_399	9628082	Infectious hematopoietic necrosis virus	CTATTCGACGAACGGGAGAGGATCTCCGAGGATGGAGACCTGATTGTTCCCCCAGAGCTCCTGGTGAGGG	DeRisi Lab
10001882	9628082_399_rc	9628082	Infectious hematopoietic necrosis virus	CCCTCACCAGGAGCTCTGGGGGAACAATCAGGTCTCCATCCTCGGAGATCCTCTCCCGTTCGTCGAATAG	DeRisi Lab
10001883	9628082_34	9628082	Infectious hematopoietic necrosis virus	AGCGGGACAGGAATGACAATGGTGGGGCTGTTCAACCAAGCCGCAAAGAACCTGGGCGCCCTTCCAGCCG	DeRisi Lab
10001884	9628082_34_rc	9628082	Infectious hematopoietic necrosis virus	CGGCTGGAAGGGCGCCCAGGTTCTTTGCGGCTTGGTTGAACAGCCCCACCATTGTCATTCCTGTCCCGCT	DeRisi Lab
10001885	9628082_340	9628082	Infectious hematopoietic necrosis virus	GGACCCAAACAAAACCCCTTGTGGCAAAGGCCTACCTAGAACTCAAGGGCAACCCCCGAACCAACAAGGC	DeRisi Lab
10001886	9628082_340_rc	9628082	Infectious hematopoietic necrosis virus	GCCTTGTTGGTTCGGGGGTTGCCCTTGAGTTCTAGGTAGGCCTTTGCCACAAGGGGTTTTGTTTGGGTCC	DeRisi Lab
10001887	9628082_260	9628082	Infectious hematopoietic necrosis virus	ACTGATCGCACTGAAAGTGAAAGAGATGGAACTAAAGATCAAGGGCAGGGGATTCGGGCTGATGACCTTC	DeRisi Lab
10001888	9628082_260_rc	9628082	Infectious hematopoietic necrosis virus	GAAGGTCATCAGCCCGAATCCCCTGCCCTTGATCTTTAGTTCCATCTCTTTCACTTTCAGTGCGATCAGT	DeRisi Lab
10001889	9627197_398	9627197	Rabies virus	GTGTTATCTCCAACATGTGCTACGCTATGAGCGAGAGGTAATCACGGCGTCTCCAGAGAATGACTGGCTA	DeRisi Lab
10001890	9627197_398_rc	9627197	Rabies virus	TAGCCAGTCATTCTCTGGAGACGCCGTGATTACCTCTCGCTCATAGCGTAGCACATGTTGGAGATAACAC	DeRisi Lab
10001891	9627197_316	9627197	Rabies virus	TAGTCAACCTCGCCAATATAATGTCGACAGTGTCCACCAACGCGCTAACAGTGGCACAACACTCTCAATC	DeRisi Lab
10001892	9627197_316_rc	9627197	Rabies virus	GATTGAGAGTGTTGTGCCACTGTTAGCGCGTTGGTGGACACTGTCGACATTATATTGGCGAGGTTGACTA	DeRisi Lab
10001893	9627197_35	9627197	Rabies virus	TTCCACAAGAACTTTGAGGAAGAGATAAGAAGAATGTTTGAGCCAGGGCAGGAGACAGCTGTTCCTCACT	DeRisi Lab
10001894	9627197_35_rc	9627197	Rabies virus	AGTGAGGAACAGCTGTCTCCTGCCCTGGCTCAAACATTCTTCTTATCTCTTCCTCAAAGTTCTTGTGGAA	DeRisi Lab
10001895	9627197_273	9627197	Rabies virus	ATCACGCAAATCTTTGAGATTCCTGAATCAATGGATCCATCAGAAATATTGGATGACAAATCACATTCTT	DeRisi Lab
10001896	9627197_273_rc	9627197	Rabies virus	AAGAATGTGATTTGTCATCCAATATTTCTGATGGATCCATTGATTCAGGAATCTCAAAGATTTGCGTGAT	DeRisi Lab
10001897	9627197_173	9627197	Rabies virus	TGGGTTTGGAAAAGCATATACCATATTCAACAAGACCTTGATGGAAGCCGATGCTCACTACAAGTCAGTC	DeRisi Lab
10001898	9627197_173_rc	9627197	Rabies virus	GACTGACTTGTAGTGAGCATCGGCTTCCATCAAGGTCTTGTTGAATATGGTATATGCTTTTCCAAACCCA	DeRisi Lab
10001899	10086561_411	10086561	Bovine ephemeral fever virus	TCACAATTGCCAATAATATTGATTATGAAAAATGGAATAACTATCAAAGAATTGAATCCAATGGGCCGGT	DeRisi Lab
10001900	10086561_411_rc	10086561	Bovine ephemeral fever virus	ACCGGCCCATTGGATTCAATTCTTTGATAGTTATTCCATTTTTCATAATCAATATTATTGGCAATTGTGA	DeRisi Lab
10001901	10086561_483	10086561	Bovine ephemeral fever virus	TATTGGCTAAATCTATTTTTAACAATCTGAAAGCATTAACTGGAGAAGATTGGGAAGATCAGATCAAAGG	DeRisi Lab
10001902	10086561_483_rc	10086561	Bovine ephemeral fever virus	CCTTTGATCTGATCTTCCCAATCTTCTCCAGTTAATGCTTTCAGATTGTTAAAAATAGATTTAGCCAATA	DeRisi Lab
10001903	10086561_589	10086561	Bovine ephemeral fever virus	AAAATGTGAATATAAGGAAGGTAGAATAAACAACTTCTTAAAATTCATAAACAAAGGTTTGAATCTACAA	DeRisi Lab
10001904	10086561_589_rc	10086561	Bovine ephemeral fever virus	TTGTAGATTCAAACCTTTGTTTATGAATTTTAAGAAGTTGTTTATTCTACCTTCCTTATATTCACATTTT	DeRisi Lab
10001905	10086561_591	10086561	Bovine ephemeral fever virus	ACAAAGGTTTGAATCTACAAAAAGTCAAATCTCAGTATGAGGAAGAAATTGCAAAATTATTATAAATAGC	DeRisi Lab
10001906	10086561_591_rc	10086561	Bovine ephemeral fever virus	GCTATTTATAATAATTTTGCAATTTCTTCCTCATACTGAGATTTGACTTTTTGTAGATTCAAACCTTTGT	DeRisi Lab
10001907	10086561_577	10086561	Bovine ephemeral fever virus	ACCATACTCAGATCAGGAAATTAAGTCATGGATGAGTGGTATTATAGGTATAGGATTATATCTATCTTTA	DeRisi Lab
10001908	10086561_577_rc	10086561	Bovine ephemeral fever virus	TAAAGATAGATATAATCCTATACCTATAATACCACTCATCCATGACTTAATTTCCTGATCTGAGTATGGT	DeRisi Lab
10001909	9627721_162	9627721	Sonchus yellow net virus	ATAAGAAAAACCAACTTAAAATAATAATAATATCAAATAATCAAGCAGACATAAAAACAGGGTTATCTCT	DeRisi Lab
10001910	9627721_162_rc	9627721	Sonchus yellow net virus	AGAGATAACCCTGTTTTTATGTCTGCTTGATTATTTGATATTATTATTATTTTAAGTTGGTTTTTCTTAT	DeRisi Lab
10001911	9627721_42	9627721	Sonchus yellow net virus	TCATGTCAAAGGTCGCACTCCCTCCTAGTCAAGTACTCTCATGGTTGAGGGTCAGTGGGTCAGAGATGGC	DeRisi Lab
10001912	9627721_42_rc	9627721	Sonchus yellow net virus	GCCATCTCTGACCCACTGACCCTCAACCATGAGAGTACTTGACTAGGAGGGAGTGCGACCTTTGACATGA	DeRisi Lab
10001913	9627721_185	9627721	Sonchus yellow net virus	GAAGCTGAAGAACAAATATCCAAGGGAACATCAGTGTACCCTTTCAAAATTAATCATCCTACATACTTTG	DeRisi Lab
10001914	9627721_185_rc	9627721	Sonchus yellow net virus	CAAAGTATGTAGGATGATTAATTTTGAAAGGGTACACTGATGTTCCCTTGGATATTTGTTCTTCAGCTTC	DeRisi Lab
10001915	9627721_69	9627721	Sonchus yellow net virus	ACAGAAATCATAATATTTTATTTGTCTGTTTGTATTATTTGTCTAGGCCATGGAAATCGATCCAAATTAC	DeRisi Lab
10001916	9627721_69_rc	9627721	Sonchus yellow net virus	GTAATTTGGATCGATTTCCATGGCCTAGACAAATAATACAAACAGACAAATAAAATATTATGATTTCTGT	DeRisi Lab
10001917	9627721_87	9627721	Sonchus yellow net virus	AGATTTGCAAGAGGTTGTACCCAGGCAGGTACTGAAAGCTAAGAAGAAAAGCAAGGCAAAGAGTGCTGAG	DeRisi Lab
10001918	9627721_87_rc	9627721	Sonchus yellow net virus	CTCAGCACTCTTTGCCTTGCTTTTCTTCTTAGCTTTCAGTACCTGCCTGGGTACAACCTCTTGCAAATCT	DeRisi Lab
10001919	8486129_2	8486129	Influenza A virus	CACTGAGTGACATCAAAATCATGGCGTCCCAAGGCACCAAACGGTCTTACGAACAGATGGAGACTGATGG	DeRisi Lab
10001920	8486129_2_rc	8486129	Influenza A virus	CCATCAGTCTCCATCTGTTCGTAAGACCGTTTGGTGCCTTGGGACGCCATGATTTTGATGTCACTCAGTG	DeRisi Lab
10001921	8486129_20	8486129	Influenza A virus	ATGATGCAACTTATCAGAGGACAAGGGCTCTTGTTCGCACCGGAATGGATCCCAGGATGTGCTCTCTGAT	DeRisi Lab
10001922	8486129_20_rc	8486129	Influenza A virus	ATCAGAGAGCACATCCTGGGATCCATTCCGGTGCGAACAAGAGCCCTTGTCCTCTGATAAGTTGCATCAT	DeRisi Lab
10001923	8486129_38	8486129	Influenza A virus	AGGGATACTCTCTAGTCGGAATAGACCCTTTCAGACTGCTTCAAAACAGCCAAGTGTACAGCCTAATCAG	DeRisi Lab
10001924	8486129_38_rc	8486129	Influenza A virus	CTGATTAGGCTGTACACTTGGCTGTTTTGAAGCAGTCTGAAAGGGTCTATTCCGACTAGAGAGTATCCCT	DeRisi Lab
10001925	8486164_29	8486164	Influenza B virus	GACTAAAGATGCTGAAAGAGGCAAACTAAAAAGAAGAGCAATTGCCACCGCTGGGATACAAATCAGAGGA	DeRisi Lab
10001926	8486164_29_rc	8486164	Influenza B virus	TCCTCTGATTTGTATCCCAGCGGTGGCAATTGCTCTTCTTTTTAGTTTGCCTCTTTCAGCATCTTTAGTC	DeRisi Lab
10001927	8486164_10	8486164	Influenza B virus	CAAATGGGCCATTACCCGAAGACAATGAACCGAGTGCCTATGCACAATTGGATTGTGTTCTGGAGGCTTT	DeRisi Lab
10001928	8486164_10_rc	8486164	Influenza B virus	AAAGCCTCCAGAACACAATCCAATTGTGCATAGGCACTCGGTTCATTGTCTTCGGGTAATGGCCCATTTG	DeRisi Lab
10001929	8486164_27	8486164	Influenza B virus	AGAATAACAAGAGTGGAATACATCAAAAGAGCATTATCATTAAACACAATGACTAAAGATGCTGAAAGAG	DeRisi Lab
10001930	8486164_27_rc	8486164	Influenza B virus	CTCTTTCAGCATCTTTAGTCATTGTGTTTAATGATAATGCTCTTTTGATGTATTCCACTCTTGTTATTCT	DeRisi Lab
10001931	8486164_90	8486164	Influenza B virus	AAAGAGGATTTCGAAAAAGCAATGGCTCACCTTGGTGAGATTGGGTACATGTAAGCTCCGGAAATGTCTA	DeRisi Lab
10001932	8486164_90_rc	8486164	Influenza B virus	TAGACATTTCCGGAGCTTACATGTACCCAATCTCACCAAGGTGAGCCATTGCTTTTTCGAAATCCTCTTT	DeRisi Lab
10001933	8486150_76	8486150	Influenza B virus	AAAGGGTCCTTTGGGAAAGCACTAAGAGTAATATTCACCAAATGTTTGATGCATTATGTATTTGGAAATG	DeRisi Lab
10001934	8486150_76_rc	8486150	Influenza B virus	CATTTCCAAATACATAATGCATCAAACATTTGGTGAATATTACTCTTAGTGCTTTCCCAAAGGACCCTTT	DeRisi Lab
10001935	9630660_36	9630660	Bunyamwera virus	GTGGGTGGTTGGGGACAGAAAGACAGCGGGCTAAATCAACATTATATTGTTAATGGTATTTTAAGTTTTA	DeRisi Lab
10001936	9630660_36_rc	9630660	Bunyamwera virus	TAAAACTTAAAATACCATTAACAATATAATGTTGATTTAGCCCGCTGTCTTTCTGTCCCCAACCACCCAC	DeRisi Lab
10001937	9630656_72	9630656	Bunyamwera virus	GCATTATTCACTACTTTAGAATGTAAAAATAAAGAATATATATCTATAAGTAAAGCAATTAGATTAGATA	DeRisi Lab
10001938	9630656_72_rc	9630656	Bunyamwera virus	TATCTAATCTAATTGCTTTACTTATAGATATATATTCTTTATTTTTACATTCTAAAGTAGTGAATAATGC	DeRisi Lab
10001939	9630656_255	9630656	Bunyamwera virus	AAAGAAGTTTTTGATTTTTCAAAACAAGGGTTCTATTCAAAGAAAAACTTAGGTATAATAAATACAATTT	DeRisi Lab
10001940	9630656_255_rc	9630656	Bunyamwera virus	AAATTGTATTTATTATACCTAAGTTTTTCTTTGAATAGAACCCTTGTTTTGAAAAATCAAAAACTTCTTT	DeRisi Lab
10001941	9630658_63	9630658	Bunyamwera virus	AAGGATTGTACTGATAAAGACCATAAAACCTACTTGAGTGAGGCTTCATTGTTAGCAACAGCAAAGAAAA	DeRisi Lab
10001942	9630658_63_rc	9630658	Bunyamwera virus	TTTTCTTTGCTGTTGCTAACAATGAAGCCTCACTCAAGTAGGTTTTATGGTCTTTATCAGTACAATCCTT	DeRisi Lab
10001943	9630658_73	9630658	Bunyamwera virus	GGAGGATGATGATAAAAACACAACACTTTGATATCTGTGCCTTACAAGCAAATAGCCCGTTTTGTGCTCA	DeRisi Lab
10001944	9630658_73_rc	9630658	Bunyamwera virus	TGAGCACAAAACGGGCTATTTGCTTGTAAGGCACAGATATCAAAGTGTTGTGTTTTTATCATCATCCTCC	DeRisi Lab
10001945	9632361_131	9632361	Rift Valley fever virus	TGGAAACCACAACAGGGATGATGCAGGGAATACTGCATTATACTTCCTCACTATTACACACCATTCACCA	DeRisi Lab
10001946	9632361_131_rc	9632361	Rift Valley fever virus	TGGTGAATGGTGTGTAATAGTGAGGAAGTATAATGCAGTATTCCCTGCATCATCCCTGTTGTGGTTTCCA	DeRisi Lab
10001947	9632361_92	9632361	Rift Valley fever virus	TCAGCTGTTGTTACAATGGTTACTTTAAAAATAAAGAAGAAGAGACTGAGCCTTCGTCCCTTTCTGGGAT	DeRisi Lab
10001948	9632361_92_rc	9632361	Rift Valley fever virus	ATCCCAGAAAGGGACGAAGGCTCAGTCTCTTCTTCTTTATTTTTAAAGTAACCATTGTAACAACAGCTGA	DeRisi Lab
10001949	9632363_43	9632363	Rift Valley fever virus	CCTTTGCAGTGTTTAAGAACTCAAAGAAGGTTTATCTTGATAAGCTTGACCTTAAGACTGAGGAGAATCT	DeRisi Lab
10001950	9632363_43_rc	9632363	Rift Valley fever virus	AGATTCTCCTCAGTCTTAAGGTCAAGCTTATCAAGATAAACCTTCTTTGAGTTCTTAAACACTGCAAAGG	DeRisi Lab
10001951	9632363_145	9632363	Rift Valley fever virus	GAAGGCCTCATAGATCAGTACGTGTAAAAGTAATATGTTGAAATAAGTAGACACAAGCAAACCTAATTAT	DeRisi Lab
10001952	9632363_145_rc	9632363	Rift Valley fever virus	ATAATTAGGTTTGCTTGTGTCTACTTATTTCAACATATTACTTTTACACGTACTGATCTATGAGGCCTTC	DeRisi Lab
10001953	9632365_11	9632365	Rift Valley fever virus	GACTTTGCATCAAACGTTGCACCTCCACCAGCGAAGCCTTTTCAGAGACTTATTGATCTAATAGGCCATA	DeRisi Lab
10001954	9632365_11_rc	9632365	Rift Valley fever virus	TATGGCCTATTAGATCAATAAGTCTCTGAAAAGGCTTCGCTGGTGGAGGTGCAACGTTTGATGCAAAGTC	DeRisi Lab
10001955	20153415_193	20153415	Impatiens necrotic spot virus	ATGCTTGAAAGTATGTTCTATGAAATAAAGCATCATTTTTACTTTCATACTCATGAGGTAAATTTCTCTA	DeRisi Lab
10001956	20153415_193_rc	20153415	Impatiens necrotic spot virus	TAGAGAAATTTACCTCATGAGTATGAAAGTAAAAATGATGCTTTATTTCATAGAACATACTTTCAAGCAT	DeRisi Lab
10001957	20153415_242	20153415	Impatiens necrotic spot virus	TATCTCATGAAGTCAAAGATTCCCATCCTGCTAAGCTTTGTGACTGTTCCTATCATGACAGAAGAAAAGA	DeRisi Lab
10001958	20153415_242_rc	20153415	Impatiens necrotic spot virus	TCTTTTCTTCTGTCATGATAGGAACAGTCACAAAGCTTAGCAGGATGGGAATCTTTGACTTCATGAGATA	DeRisi Lab
10001959	20153415_260	20153415	Impatiens necrotic spot virus	TTGAAACTTTCTTTAGTCATGTACCTGTCAGCAACCATCAAACCTTTAGATATTTGCATCATGTCCTCAG	DeRisi Lab
10001960	20153415_260_rc	20153415	Impatiens necrotic spot virus	CTGAGGACATGATGCAAATATCTAAAGGTTTGATGGTTGCTGACAGGTACATGACTAAAGAAAGTTTCAA	DeRisi Lab
10001961	20153415_174	20153415	Impatiens necrotic spot virus	TATGATAAGCTTTCATAGCGCAAGAATGATAAACAGAAGATAAATAATTAAGATTTCCTTGTAACCAATT	DeRisi Lab
10001962	20153415_174_rc	20153415	Impatiens necrotic spot virus	AATTGGTTACAAGGAAATCTTAATTATTTATCTTCTGTTTATCATTCTTGCGCTATGAAAGCTTATCATA	DeRisi Lab
10001963	20153415_195	20153415	Impatiens necrotic spot virus	TCATGAGGTAAATTTCTCTATCTGTTTTAGTTCTTTGCATCTTTTCAAATACAGAAACTAAAAAATCTAT	DeRisi Lab
10001964	20153415_195_rc	20153415	Impatiens necrotic spot virus	ATAGATTTTTTAGTTTCTGTATTTGAAAAGATGCAAAGAACTAAAACAGATAGAGAAATTTACCTCATGA	DeRisi Lab
10001965	9632391_108	9632391	Tomato spotted wilt virus	GTTTTCATCTGTCATGATAGGAACTGTGACAAAGCTCAGTAGAATGGGAATTTTTGATTTCATGCGGTAT	DeRisi Lab
10001966	9632391_108_rc	9632391	Tomato spotted wilt virus	ATACCGCATGAAATCAAAAATTCCCATTCTACTGAGCTTTGTCACAGTTCCTATCATGACAGATGAAAAC	DeRisi Lab
10001967	9632391_179	9632391	Tomato spotted wilt virus	CTTTGGAATGTTACAAAAACTGTGATTTCCAAACTAGATGGATTGTGCACTCTGATGATAATGCAACATC	DeRisi Lab
10001968	9632391_179_rc	9632391	Tomato spotted wilt virus	GATGTTGCATTATCATCAGAGTGCACAATCCATCTAGTTTGGAAATCACAGTTTTTGTAACATTCCAAAG	DeRisi Lab
10001969	9632391_121	9632391	Tomato spotted wilt virus	GACCTGTACAATAATGTTTATTTGGCTATTTATATGATGCCTAAATCACTGCACAATCATGTTCACAATC	DeRisi Lab
10001970	9632391_121_rc	9632391	Tomato spotted wilt virus	GATTGTGAACATGATTGTGCAGTGATTTAGGCATCATATAAATAGCCAAATAAACATTATTGTACAGGTC	DeRisi Lab
10001971	9632391_157	9632391	Tomato spotted wilt virus	AGAGAAATATACTTGATGAGCATGAAAGTGAAAATGATGCTTTATTTTATAGAGCATACATTCAAACATG	DeRisi Lab
10001972	9632391_157_rc	9632391	Tomato spotted wilt virus	CATGTTTGAATGTATGCTCTATAAAATAAAGCATCATTTTCACTTTCATGCTCATCAAGTATATTTCTCT	DeRisi Lab
10001973	9632391_90	9632391	Tomato spotted wilt virus	TGAAGACATGATGCAATTCTCCAAAGGTTTAATGGTGGCTGACAGGTACATGACTAAAGAAAGTTTCAAG	DeRisi Lab
10001974	9632391_90_rc	9632391	Tomato spotted wilt virus	CTTGAAACTTTCTTTAGTCATGTACCTGTCAGCCACCATTAAACCTTTGGAGAATTGCATCATGTCTTCA	DeRisi Lab
10001975	9629127_70	9629127	Human foamy virus	ATGTAACTCCTTAGGATAATCAATATACAAAATTCCATGACAATTGGCGCCCAACGTGGGGCTCGAATAT	DeRisi Lab
10001976	9629127_70_rc	9629127	Human foamy virus	ATATTCGAGCCCCACGTTGGGCGCCAATTGTCATGGAATTTTGTATATTGATTATCCTAAGGAGTTACAT	DeRisi Lab
10001977	9629127_198	9629127	Human foamy virus	GCAATTACAAAGCATATTAGGATTGTTAAATTTTGCTAGAAATTTTATACCTAATTTTGCTGAACTGGTA	DeRisi Lab
10001978	9629127_198_rc	9629127	Human foamy virus	TACCAGTTCAGCAAAATTAGGTATAAAATTTCTAGCAAAATTTAACAATCCTAATATGCTTTGTAATTGC	DeRisi Lab
10001979	9629127_266	9629127	Human foamy virus	TACATTTGGAATTCAGTACTCCTTATCACCCCCAAAGTGGTAGTAAGGTGGAAAGGAAAAATAGTGATAT	DeRisi Lab
10001980	9629127_266_rc	9629127	Human foamy virus	ATATCACTATTTTTCCTTTCCACCTTACTACCACTTTGGGGGTGATAAGGAGTACTGAATTCCAAATGTA	DeRisi Lab
10001981	9629127_168	9629127	Human foamy virus	GCAACATTGGGAAAATCAAGTCGGGCATAGAAAAATTAGGCCACATAATATAGCAACTGGTGATTATCCT	DeRisi Lab
10001982	9629127_168_rc	9629127	Human foamy virus	AGGATAATCACCAGTTGCTATATTATGTGGCCTAATTTTTCTATGCCCGACTTGATTTTCCCAATGTTGC	DeRisi Lab
10001983	9629127_181	9629127	Human foamy virus	TATAAAACTACCTTAGATTTAGCTAATGGATTTTGGGCTCATCCTATTACACCAGAATCTTATTGGTTAA	DeRisi Lab
10001984	9629127_181_rc	9629127	Human foamy virus	TTAACCAATAAGATTCTGGTGTAATAGGATGAGCCCAAAATCCATTAGCTAAATCTAAGGTAGTTTTATA	DeRisi Lab
10001985	9626103_70	9626103	Simian foamy virus	TCCTTAGGATAATCAATATACAAAATTCCATGACAATTGGCGCCCAACGTGGGGCTCGAATATAAGTCGG	DeRisi Lab
10001986	9626103_70_rc	9626103	Simian foamy virus	CCGACTTATATTCGAGCCCCACGTTGGGCGCCAATTGTCATGGAATTTTGTATATTGATTATCCTAAGGA	DeRisi Lab
10001987	9626103_266	9626103	Simian foamy virus	AGGAAAGAGGTATACATTTGGAATTCAGTACTCCTTACCACCCCCAAAGTAGTGGAAAGGTGGAAAGGAA	DeRisi Lab
10001988	9626103_266_rc	9626103	Simian foamy virus	TTCCTTTCCACCTTTCCACTACTTTGGGGGTGGTAAGGAGTACTGAATTCCAAATGTATACCTCTTTCCT	DeRisi Lab
10001989	9626103_268	9626103	Simian foamy virus	AGTGGAAAGGTGGAAAGGAAAAATAGTGACATAAAACGACTTTTAACTAAACTGCTTGTGGGAAGGCCTA	DeRisi Lab
10001990	9626103_268_rc	9626103	Simian foamy virus	TAGGCCTTCCCACAAGCAGTTTAGTTAAAAGTCGTTTTATGTCACTATTTTTCCTTTCCACCTTTCCACT	DeRisi Lab
10001991	9626103_198	9626103	Simian foamy virus	CAAAGATTTAAAACAATTACAGAGCATACTGGGATTGTTAAATTTTGCTAGAAATTTTATACCTAATTTT	DeRisi Lab
10001992	9626103_198_rc	9626103	Simian foamy virus	AAAATTAGGTATAAAATTTCTAGCAAAATTTAACAATCCCAGTATGCTCTGTAATTGTTTTAAATCTTTG	DeRisi Lab
10001993	9626103_263	9626103	Simian foamy virus	GTATTGCAATTCCAAAGGTGATTCACTCTGATCAAGGTGCAGCATTCACTTCTTCAACCTTTGCGGAATG	DeRisi Lab
10001994	9626103_263_rc	9626103	Simian foamy virus	CATTCCGCAAAGGTTGAAGAAGTGAATGCTGCACCTTGATCAGAGTGAATCACCTTTGGAATTGCAATAC	DeRisi Lab
10001995	9626219_88	9626219	Bovine immunodeficiency virus	AAATTTCCGAAGCTGCTTGGGATAACCCATATAATACCCCAGTTTTTGTTATAAAGAAAAAGGGAACGGG	DeRisi Lab
10001996	9626219_88_rc	9626219	Bovine immunodeficiency virus	CCCGTTCCCTTTTTCTTTATAACAAAAACTGGGGTATTATATGGGTTATCCCAAGCAGCTTCGGAAATTT	DeRisi Lab
10001997	9626219_144	9626219	Bovine immunodeficiency virus	CCCTTTAAGCAGTACGTGGGGGTCGGGTGGGTGCCTGCACATAAAGGGATAGGAGGAAATACAGAGGCAG	DeRisi Lab
10001998	9626219_144_rc	9626219	Bovine immunodeficiency virus	CTGCCTCTGTATTTCCTCCTATCCCTTTATGTGCAGGCACCCACCCGACCCCCACGTACTGCTTAAAGGG	DeRisi Lab
10001999	9626219_90	9626219	Bovine immunodeficiency virus	ATAAAGAAAAAGGGAACGGGAAGATGGAGGATGCTAATGGATTTTAGGGAATTAAATAAGATAACAGTTA	DeRisi Lab
[truncated: 9,316 more rows]
